# Supplementary material for: Thermal remote sensing reveals communication between volcanoes of the Klyuchevskoy Volcanic Group
Source: Sci Rep. 2021 Jun 22;11:13090. doi: 10.1038/s41598-021-92542-z (PMC8219805; doi:10.1038/s41598-021-92542-z)
Supplement: Supplementary file 2 — Supplementary Information 2. [file 41598_2021_92542_MOESM2_ESM.xlsx]

## Sheet: Klyuchevskoy
date	VRP (Watt)	VRE(Joule)	TADR (m3/s)	Cum. Vol (m3)
2003-04-18 10:40:00	6.40941e+07	0	0.785467	0
2003-04-21 15:15:00	969769	8.96906e+12	0.0118844	109915
2003-04-26 15:30:00	85740.8	9.19752e+12	0.00105075	112715
2003-04-28 11:20:00	517365	9.24511e+12	0.00634026	113298
2003-04-28 15:20:00	1.92506e+07	9.38743e+12	0.235914	115042
2003-05-14 15:20:00	1.014e+06	2.33943e+13	0.0124264	286695
2003-05-15 16:05:00	2.13074e+06	2.35344e+13	0.026112	288412
2003-05-16 11:05:00	1.9162e+07	2.42626e+13	0.234828	297336
2003-05-17 10:10:00	2.98032e+06	2.51826e+13	0.0365235	308611
2003-05-19 15:40:00	1.40094e+07	2.68187e+13	0.171683	328661
2003-05-20 10:40:00	5.88499e+07	2.93105e+13	0.7212	359198
2003-05-21 11:25:00	499600	3.19546e+13	0.00612255	391600
2003-05-25 11:00:00	502447	3.2127e+13	0.00615744	393713
2003-05-27 14:50:00	9.14043e+06	33026638022111	0.112015	404738
2003-05-29 10:35:00	7.06241e+06	3.43026e+13	0.0865491	420375
2003-06-01 11:05:00	1.3504e+07	3.69865e+13	0.16549	453266
2003-06-04 11:35:00	4.33251e+06	3.93142e+13	0.0530945	481792
2003-06-05 10:40:00	0	3.94942e+13	0	483998
2003-06-11 15:45:00	316932	3.95793e+13	0.00388397	485040
2003-06-13 11:30:00	1.56684e+06	3.97276e+13	0.0192014	486858
2003-06-20 11:35:00	54754.7	40218219016638	0.000671014	492870
2003-06-21 10:40:00	6.27573e+06	4.04813e+13	0.0769085	496094
2003-06-29 11:30:00	5.74791e+06	4.46547e+13	0.0704401	547238
2003-07-06 15:40:00	356194	4.65463e+13	0.00436512	570421
2003-07-10 11:10:00	448632	4.66789e+13	0.00549794	572045
2003-07-21 14:55:00	62372.6	4.69252e+13	0.00076437	575063
2003-07-22 15:40:00	1.53282e+07	4.76108e+13	0.187846	583466
2003-07-25 16:10:00	2.59735e+07	5.30007e+13	0.318303	649518
2003-07-26 11:10:00	2.94115e+07	5.48948e+13	0.360435	672731
2003-07-26 15:15:00	3.05339e+07	55335442431021	0.37419	678130
2003-07-27 10:15:00	7.45403e+07	5.8929e+13	0.913483	722169
2003-07-29 15:45:00	1.81835e+07	6.78583e+13	0.222837	831597
2003-07-30 10:45:00	7.12159e+06	6.87237e+13	0.0872743	842202
2003-07-31 11:30:00	5.65503e+06	6.92929e+13	0.0693018	849178
2003-08-01 10:35:00	6.93983e+07	72411377156522	0.85047	887394
2003-08-01 16:15:00	4.49244e+06	7.31651e+13	0.0550545	896631
2003-08-04 11:05:00	4.45481e+07	7.90646e+13	0.545933	968929
2003-08-05 10:10:00	2.08769e+07	8.17831e+13	0.255844	1.00224e+06
2003-08-05 15:50:00	1.83257e+07	8.21829e+13	0.22458	1.00714e+06
2003-08-06 14:55:00	3.2544e+07	84296561888582	0.398824	1.03305e+06
2003-08-07 11:35:00	6.27582e+06	8.57407e+13	0.0769095	1.05074e+06
2003-08-07 15:40:00	1.03435e+07	8.58628e+13	0.126758	1.05224e+06
2003-08-08 10:40:00	1.67014e+07	8.67877e+13	0.204674	1.06358e+06
2003-08-08 16:20:00	2.67272e+06	8.69854e+13	0.0327539	1.066e+06
2003-08-09 11:25:00	3.02893e+07	8.81176e+13	0.371192	1.07987e+06
2003-08-09 15:25:00	4.25379e+07	8.8642e+13	0.521298	1.0863e+06
2003-08-15 10:45:00	4.33222e+07	110175680443047	0.530909	1.35019e+06
2003-08-15 14:50:00	1.57301e+07	110609715090242	0.192771	1.35551e+06
2003-08-25 15:25:00	2.12875e+07	126640196594447	0.260876	1.55196e+06
2003-08-26 10:30:00	4.91886e+07	129061049850245	0.602801	1.58163e+06
2003-08-26 16:10:00	4.22739e+07	129993966973895	0.518062	1.59306e+06
2003-08-27 15:15:00	7.34857e+07	134803777600144	0.90056	1.65201e+06
2003-08-28 10:15:00	1.23608e+08	141544393234918	1.51481	1.73461e+06
2003-08-28 15:55:00	3.95734e+07	143208846352051	0.484968	1.75501e+06
2003-08-29 11:00:00	5.81969e+07	146567255185218	0.713197	1.79617e+06
2003-08-29 15:00:00	1.45143e+07	147090775732373	0.177871	1.80258e+06
2003-08-30 15:45:00	3.26451e+07	149191725474319	0.400062	1.82833e+06
2003-09-01 11:30:00	6.72127e+07	157055525139581	0.823685	1.9247e+06
2003-09-01 15:30:00	2.64752e+07	157730077890576	0.324451	1.93297e+06
2003-09-03 11:20:00	9.87727e+07	167612133648962	1.21045	2.05407e+06
2003-09-03 15:20:00	6.10219e+07	168762654124171	0.747817	2.06817e+06
2003-09-04 10:25:00	6.74874e+07	173176946922851	0.827051	2.12227e+06
2003-09-04 16:00:00	1.00095e+08	174861146373098	1.22665	2.14291e+06
2003-09-05 11:05:00	7.17819e+06	178545967995888	0.087968	2.18806e+06
2003-09-06 10:10:00	6.85694e+07	181693282524250	0.840312	2.22663e+06
2003-09-07 10:55:00	2.45714e+07	185842705585783	0.30112	2.27748e+06
2003-09-07 14:55:00	9.07538e+06	186084962112585	0.111218	2.28045e+06
2003-09-08 11:35:00	2.37587e+07	187306388497162	0.29116	2.29542e+06
2003-09-08 15:40:00	7.7825e+06	187538216056655	0.0953738	2.29826e+06
2003-09-09 10:40:00	2.64473e+07	188708876237784	0.324109	2.31261e+06
2003-09-10 11:25:00	3.67126e+07	191522652388349	0.44991	2.34709e+06
2003-09-10 15:25:00	6.32725e+07	192242545195816	0.775398	2.35591e+06
2003-09-11 10:30:00	2.92351e+07	195420179179000	0.358273	2.39486e+06
2003-09-11 16:10:00	6.52924e+07	196384358864478	0.800151	2.40667e+06
2003-09-13 10:15:00	6.92232e+07	206573914781117	0.848324	2.53154e+06
2003-09-13 15:55:00	7.67731e+07	208063077198869	0.940847	2.54979e+06
2003-09-14 11:00:00	8.27391e+07	213542319737329	1.01396	2.61694e+06
2003-09-14 15:00:00	6.22517e+07	214586253055773	0.762888	2.62973e+06
2003-09-17 15:30:00	1.52075e+08	242555939092902	1.86367	2.9725e+06
2003-09-18 10:35:00	5.10431e+07	249533059413978	0.625528	3.058e+06
2003-09-18 16:15:00	6.1153e+07	250677459442575	0.749424	3.07203e+06
2003-09-22 15:50:00	2.10703e+07	264823984317006	0.258215	3.24539e+06
2003-09-23 10:55:00	2.18886e+07	266299623404219	0.268243	3.26348e+06
2003-09-24 15:40:00	8.81307e+07	271993121953888	1.08003	3.33325e+06
2003-09-25 10:40:00	1.75609e+08	281013031635762	2.15208	3.44379e+06
2003-09-25 16:20:00	7.83464e+07	283603380629442	0.960128	3.47553e+06
2003-09-26 11:25:00	4.98803e+07	288007967305166	0.611278	3.52951e+06
2003-09-26 15:25:00	3.61808e+07	288627606791602	0.443392	3.5371e+06
2003-09-27 10:30:00	1.38828e+08	294639146459805	1.70132	3.61077e+06
2003-09-27 16:10:00	1.05683e+07	296162985107521	0.129513	3.62945e+06
2003-09-28 11:10:00	8.39997e+07	299397208939712	1.02941	3.66908e+06
2003-09-28 15:15:00	1.80631e+07	300147369883088	0.221361	3.67828e+06
2003-09-29 10:15:00	8.85273e+07	303792761561339	1.08489	3.72295e+06
2003-09-29 15:55:00	9.68769e+07	305683884879207	1.18722	3.74613e+06
2003-09-30 11:00:00	8.77871e+07	312027095233508	1.07582	3.82386e+06
2003-09-30 15:00:00	1.51253e+07	312768065041010	0.185359	3.83294e+06
2003-10-02 10:50:00	1.31492e+08	324336140869997	1.61142	3.97471e+06
2003-10-02 14:50:00	9.06362e+07	325935461314781	1.11074	3.99431e+06
2003-10-02 16:25:00	1.9015e+07	326247967468632	0.233028	3.99814e+06
2003-10-03 11:30:00	4.67993e+07	328508690991570	0.573521	4.02584e+06
2003-10-03 15:30:00	5.46316e+07	329238993647153	0.669505	4.03479e+06
2003-10-04 10:35:00	1.73334e+08	337069607335000	2.12419	4.13075e+06
2003-10-04 16:15:00	1.89754e+08	340773103689146	2.32542	4.17614e+06
2003-10-05 11:20:00	3.49519e+07	348491751249959	0.428332	4.27073e+06
2003-10-05 15:20:00	2.52896e+07	348925489579532	0.309921	4.27605e+06
2003-10-06 16:00:00	1.12918e+08	355061925111917	1.3838	4.35125e+06
2003-10-07 11:05:00	3.32416e+07	360082522984508	0.407373	4.41278e+06
2003-10-08 10:10:00	2.06983e+06	361549712972443	0.0253655	4.43076e+06
2003-10-08 15:50:00	8.99035e+06	361662526751121	0.110176	4.43214e+06
2003-10-11 10:40:00	2.98539e+07	366335485795370	0.365856	4.48941e+06
2003-10-12 11:25:00	2.0666e+08	376872191665101	2.5326	4.61853e+06
2003-10-12 15:25:00	1.02071e+07	378433636981133	0.125087	4.63767e+06
2003-10-13 10:30:00	4.03163e+07	380169115129876	0.494072	4.65894e+06
2003-10-16 11:00:00	7.67499e+06	386431974434847	0.0940563	4.73569e+06
2003-10-16 15:00:00	9.63107e+06	386556578094556	0.118028	4.73721e+06
2003-10-16 16:40:00	2.09246e+07	386648245208682	0.256429	4.73834e+06
2003-10-17 10:05:00	5.03713e+06	387462146339746	0.0617295	4.74831e+06
2003-10-17 15:45:00	3.61136e+06	387550360866814	0.0442568	4.74939e+06
2003-10-18 14:50:00	2.57089e+07	388768618828722	0.31506	4.76432e+06
2003-10-18 16:25:00	1.23682e+07	388877138624967	0.151571	4.76565e+06
2003-10-21 11:20:00	2.40663e+07	393265670168893	0.29493	4.81943e+06
2003-10-22 10:25:00	1.61602e+08	400980199703631	1.98042	4.91397e+06
2003-10-22 16:05:00	1.37891e+08	404035033820627	1.68984	4.95141e+06
2003-10-23 11:05:00	1.40187e+08	413545306241457	1.71798	5.06796e+06
2003-10-23 15:05:00	1.36426e+08	415536921691685	1.67189	5.09236e+06
2003-10-26 10:00:00	8.41599e+07	442106530235235	1.03137	5.41797e+06
2003-10-26 11:35:00	9.96058e+07	442630262339675	1.22066	5.42439e+06
2003-10-28 15:25:00	4.94308e+07	456535377908753	0.60577	5.5948e+06
2003-10-29 16:10:00	8.22183e+06	459103803247553	0.100758	5.62627e+06
2003-11-02 15:45:00	1.66595e+08	489181050391569	2.04161	5.99487e+06
2003-11-06 11:20:00	282804	516690866747044	0.00346574	6.332e+06
2003-11-06 15:20:00	3.03724e+07	516911584439600	0.372211	6.3347e+06
2003-11-08 11:05:00	9.23807e+07	526578395813247	1.13212	6.45317e+06
2003-11-08 15:05:00	7.68704e+07	527797003857791	0.942039	6.4681e+06
2003-11-09 10:10:00	2.22501e+08	538080412469994	2.72673	6.59412e+06
2003-11-11 11:35:00	7.94896e+06	558578940143309	0.0974137	6.84533e+06
2003-11-12 14:45:00	7.25446e+06	559322387573378	0.0889027	6.85444e+06
2003-11-12 16:20:00	3.63253e+07	559446589765055	0.445162	6.85596e+06
2003-11-14 16:10:00	1.54151e+07	563901434445209	0.188911	6.91056e+06
2003-11-17 11:00:00	6.3568e+06	566520594325113	0.0779019	6.94265e+06
2003-11-17 15:00:00	6.01811e+07	566999667533915	0.737514	6.94853e+06
2003-11-18 15:45:00	9.58817e+06	570107890420954	0.117502	6.98662e+06
2003-11-20 15:30:00	726737	570994456326106	0.00890609	6.99748e+06
2003-11-21 10:35:00	2.10196e+06	571091621983012	0.0257593	6.99867e+06
2003-11-22 11:20:00	1.61457e+07	571904554945512	0.197864	7.00863e+06
2003-11-23 16:05:00	4.57915e+07	575109807203608	0.561171	7.04791e+06
2003-11-26 10:55:00	4.45273e+06	581154194068777	0.0545678	7.12199e+06
2003-11-29 09:50:00	2.03252e+07	584317091369294	0.249083	7.16075e+06
2003-12-01 11:15:00	1.28877e+07	587271372925292	0.157937	7.19695e+06
2003-12-01 15:15:00	2.32687e+07	587531699088277	0.285156	7.20014e+06
2003-12-02 10:20:00	1.55768e+07	588866043300942	0.190892	7.2165e+06
2003-12-02 15:55:00	8.77042e+06	589110732941389	0.107481	7.21949e+06
2003-12-05 14:50:00	8.37826e+06	591299761831867	0.102675	7.24632e+06
2003-12-06 15:35:00	1.0806e+07	592154419857273	0.132426	7.25679e+06
2003-12-07 10:35:00	2.3107e+07	593314242424256	0.283173	7.27101e+06
2003-12-07 14:35:00	7.8614e+07	594046633663071	0.963407	7.27998e+06
2003-12-07 16:15:00	4.56337e+07	594419376880160	0.559236	7.28455e+06
2003-12-08 11:20:00	1.0079e+08	599449036042910	1.23517	7.34619e+06
2003-12-08 15:20:00	6.73555e+07	600659685079585	0.825436	7.36103e+06
2003-12-09 10:25:00	1.40046e+07	603454407242776	0.171625	7.39527e+06
2003-12-09 16:05:00	4.19584e+06	603640052164128	0.0514197	7.39755e+06
2003-12-10 11:05:00	6.61628e+06	604009826824590	0.0810819	7.40208e+06
2003-12-11 15:50:00	1.49753e+07	605127189111696	0.18352	7.41577e+06
2003-12-12 10:55:00	1.49211e+07	606154128701487	0.182856	7.42836e+06
2003-12-12 14:55:00	945211	606268366052337	0.0115835	7.42976e+06
2003-12-13 15:40:00	356738	606326367866210	0.00437178	7.43047e+06
2003-12-26 11:05:00	139242	606600818155145	0.0017064	7.43383e+06
2003-12-27 10:15:00	0	606606624545754	0	7.4339e+06
2004-01-02 11:15:00	394262	606709526902729	0.00483164	7.43517e+06
2004-01-09 15:20:00	1.74655e+06	607372644097066	0.0214038	7.44329e+06
2004-01-10 10:25:00	3.38978e+07	608597029176046	0.415415	7.4583e+06
2004-01-11 11:05:00	1.54804e+07	610789425357936	0.189711	7.48516e+06
2004-01-11 15:10:00	2.37285e+06	610920647097468	0.0290791	7.48677e+06
2004-01-12 15:50:00	1.11156e+06	611075355182862	0.0136221	7.48867e+06
2004-01-13 10:55:00	0	611113537437100	0	7.48914e+06
2004-01-14 11:40:00	1.69956e+07	611870691827218	0.20828	7.49842e+06
2004-01-14 15:40:00	5.10315e+06	612029802887416	0.0625386	7.50037e+06
2004-01-15 10:45:00	5.16166e+06	612382399054776	0.0632556	7.50469e+06
2004-01-15 14:45:00	8.28621e+06	612479223721862	0.101547	7.50587e+06
2004-01-15 16:20:00	1.25208e+07	612538523769116	0.153441	7.5066e+06
2004-01-17 10:30:00	3.51426e+06	613755586613543	0.0430669	7.52151e+06
2004-01-18 11:15:00	1.49141e+07	614576568168871	0.18277	7.53158e+06
2004-01-18 15:15:00	1.22461e+07	614772121652717	0.150075	7.53397e+06
2004-01-20 15:00:00	1.30147e+07	616943291639097	0.159494	7.56058e+06
2004-01-21 15:45:00	1.16085e+07	618040255734645	0.142261	7.57402e+06
2004-01-22 10:50:00	2.67773e+07	619358809295386	0.328154	7.59018e+06
2004-01-22 14:50:00	1.12834e+08	620364011171222	1.38277	7.6025e+06
2004-01-23 11:30:00	6.71952e+07	627061098657168	0.82347	7.68457e+06
2004-01-23 15:30:00	1.37687e+08	628536251480135	1.68734	7.70265e+06
2004-01-24 10:35:00	1.18795e+08	637346414984700	1.45582	7.81062e+06
2004-01-24 14:35:00	4.20673e+07	638504624074599	0.515531	7.82481e+06
2004-01-24 16:15:00	1.3663e+08	639040717262342	1.67439	7.83138e+06
2004-01-25 15:20:00	1.96287e+07	645533282886843	0.240548	7.91095e+06
2004-01-26 10:25:00	1.80721e+07	646828303611660	0.221471	7.92682e+06
2004-01-26 16:05:00	3.18854e+07	647337870139648	0.390753	7.93306e+06
2004-01-28 10:10:00	963976	649826214071253	0.0118134	7.96356e+06
2004-01-28 15:50:00	343785	649839553236328	0.00421305	7.96372e+06
2004-01-29 10:55:00	465321	649867346033240	0.00570247	7.96406e+06
2004-01-31 10:45:00	970464	649990967177237	0.0118929	7.96558e+06
2004-02-01 11:25:00	82032.4	650037698036490	0.0010053	7.96615e+06
2004-02-01 15:25:00	560896	650042327121632	0.00687373	7.9662e+06
2004-02-03 11:15:00	357373	650114778525139	0.00437957	7.96709e+06
2004-02-03 15:15:00	209100	650118857131467	0.00256251	7.96714e+06
2004-02-12 11:05:00	179521	650267038420617	0.00220001	7.96896e+06
2004-03-02 15:40:00	31460.3	650441952358757	0.000385543	7.9711e+06
2004-03-09 15:45:00	150830	650497104192421	0.0018484	7.97178e+06
2004-03-10 10:50:00	353011	650514411115516	0.00432611	7.97199e+06
2004-03-17 10:55:00	190989	650678998430758	0.00234056	7.97401e+06
2004-03-26 10:50:00	133191	650804991239441	0.00163224	7.97555e+06
2004-04-16 11:05:00	95902.6	651012928220463	0.00117528	7.9781e+06
2004-04-18 10:55:00	174014	651036168009449	0.00213252	7.97838e+06
2004-04-20 10:40:00	259431	651073422548367	0.0031793	7.97884e+06
2004-04-23 11:10:00	416205	651161592959467	0.00510055	7.97992e+06
2004-04-24 10:15:00	0	651178886261706	0	7.98013e+06
2005-01-14 11:50:00	0	651178886261706	0	7.98013e+06
2005-01-15 14:55:00	9.51752e+06	651642865359393	0.116636	7.98582e+06
2005-01-15 16:35:00	1.15729e+07	651706136504707	0.141824	7.98659e+06
2005-01-16 10:00:00	3.83827e+07	653272244136755	0.470377	8.00579e+06
2005-01-16 11:35:00	2.38631e+07	653449644860187	0.29244	8.00796e+06
2005-01-16 15:40:00	6.13318e+07	654075827637847	0.751615	8.01564e+06
2005-01-17 10:40:00	8.01001e+06	656447317428136	0.0981619	8.0447e+06
2005-01-17 16:20:00	8.19084e+06	656612566161151	0.100378	8.04672e+06
2005-01-18 11:25:00	1.06878e+07	657261047385261	0.130978	8.05467e+06
2005-01-19 10:30:00	1.09314e+08	662247129289298	1.33963	8.11577e+06
2005-01-19 16:10:00	1.4456e+08	664836647164569	1.77157	8.14751e+06
2005-01-20 11:10:00	5.70519e+07	671731778788684	0.699166	8.23201e+06
2005-01-20 15:15:00	5.60473e+07	672563057788302	0.686854	8.24219e+06
2005-01-21 15:55:00	1.91325e+08	683546375014026	2.34467	8.37679e+06
2005-01-22 11:00:00	1.56246e+08	695485423327620	1.91478	8.52311e+06
2005-01-23 15:45:00	1.33214e+07	704260528035710	0.163253	8.63064e+06
2005-01-26 10:35:00	1.86415e+08	728288877169257	2.2845	8.92511e+06
2005-01-27 11:20:00	3.00619e+07	737932942310130	0.368405	9.0433e+06
2005-01-27 15:20:00	1.46374e+08	739203279533813	1.7938	9.05886e+06
2005-01-28 10:25:00	1.85617e+08	750607153197091	2.27471	9.19862e+06
2005-01-29 11:05:00	2.0285e+08	767855071175072	2.48591	9.40999e+06
2005-01-29 15:10:00	1.67346e+08	770576009917950	2.05081	9.44333e+06
2005-01-30 10:10:00	1.12853e+08	780158821969114	1.38301	9.56077e+06
2005-01-30 15:50:00	2.69638e+08	784060235671010	3.30439	9.60858e+06
2005-01-31 10:55:00	3.865e+08	806598584547550	4.73652	9.88479e+06
2005-02-02 14:45:00	7.05438e+08	908476429719895	8.64508	1.11333e+07
2005-02-02 16:20:00	1.92193e+09	915964435952655	23.5531	1.12251e+07
2005-02-03 15:25:00	8.9722e+08	1033100210708880	10.9953	1.26605e+07
2005-02-05 11:10:00	1.18837e+09	1197340231529410	14.5633	1.46733e+07
2005-02-06 10:15:00	1.3668e+09	1303507378330580	16.75	1.59744e+07
2005-02-06 11:55:00	1.14625e+09	1311046537931240	14.0472	1.60667e+07
2005-02-06 15:55:00	1.73056e+08	1320545576546110	2.12078	1.61832e+07
2005-02-07 11:00:00	5.53732e+08	1345510736840540	6.78593	1.64891e+07
2005-02-07 16:40:00	1.85719e+09	1370102119148200	22.7597	1.67905e+07
2005-02-08 15:45:00	2.02188e+09	1531277194461810	24.7779	1.87657e+07
2005-02-09 10:45:00	1.2765e+09	1644081628903220	15.6434	2.01481e+07
2005-02-09 16:25:00	3.32e+09	1690965952561230	40.6863	2.07226e+07
2005-02-10 15:30:00	3.88673e+08	1845061398464850	4.76315	2.2611e+07
2005-02-12 11:20:00	1.57231e+09	1999783150282850	19.2685	2.45071e+07
2005-02-12 15:20:00	1.38427e+09	2021070539274710	16.9641	2.4768e+07
2005-02-13 10:25:00	1.60521e+09	2123759074784210	19.6717	2.60265e+07
2005-02-13 16:05:00	1.75213e+09	2158003897320490	21.4722	2.64461e+07
2005-02-14 11:05:00	1.63575e+09	2273869305753870	20.046	2.7866e+07
2005-02-14 15:10:00	9.30703e+08	2292732731364260	11.4057	2.80972e+07
2005-02-15 15:50:00	1.83079e+09	2415342949132500	22.4361	2.95998e+07
2005-02-16 10:55:00	4.5512e+08	2493863920606050	5.57745	3.05621e+07
2005-02-18 16:20:00	1.2981e+09	2662435586076850	15.908	3.26279e+07
2005-02-20 10:30:00	9.59493e+08	2833786507389190	11.7585	3.47278e+07
2005-02-21 11:10:00	2.32698e+09	2979705677566700	28.5169	3.6516e+07
2005-02-22 15:55:00	4.6114e+07	3102513039403550	0.565122	3.8021e+07
2005-02-23 11:00:00	3.55805e+07	3105319244956580	0.436036	3.80554e+07
2005-02-24 15:45:00	1.51042e+09	3185324623695400	18.51	3.90358e+07
2005-02-25 10:45:00	4.03515e+08	3250781088158450	4.94503	3.9838e+07
2005-02-26 11:30:00	1.3516e+08	3274779033386880	1.65637	4.01321e+07
2005-03-01 10:25:00	1.49906e+08	3311167645010170	1.83708	4.0578e+07
2005-03-01 16:00:00	3.16687e+08	3315856897481660	3.88096	4.06355e+07
2005-03-02 15:05:00	5.42838e+06	3329240775555770	0.0665243	4.07995e+07
2005-03-03 15:50:00	2.46459e+09	3439279902865290	30.2033	4.2148e+07
2005-03-04 10:55:00	1.45397e+09	3573882277902470	17.8183	4.37976e+07
2005-03-04 14:55:00	1.60325e+09	3595894239183040	19.6476	4.40673e+07
2005-03-05 15:40:00	1.61698e+09	3739355363554380	19.8159	4.58254e+07
2005-03-06 10:40:00	4.78373e+08	3811016437780850	5.86241	4.67036e+07
2005-03-06 16:20:00	1.63039e+09	3832525829648880	19.9803	4.69672e+07
2005-03-07 15:25:00	3.07127e+08	3913029678686200	3.76381	4.79538e+07
2005-03-08 10:30:00	3.7327e+08	3936401306786250	4.57439	4.82402e+07
2005-03-08 16:10:00	5.1181e+08	3945429126387370	6.27218	4.83508e+07
2005-03-09 11:10:00	4.20352e+08	3977309069526750	5.15137	4.87415e+07
2005-03-09 15:15:00	4.63472e+08	3983805175953330	5.6798	4.88211e+07
2005-03-10 15:55:00	1.55466e+09	4073410305683240	19.0522	4.99192e+07
2005-03-11 11:00:00	1.54072e+09	4179736606697400	18.8814	5.12223e+07
2005-03-12 15:45:00	3.54979e+08	4277838945891900	4.35023	5.24245e+07
2005-03-14 15:30:00	2.58426e+08	4330561081070340	3.16698	5.30706e+07
2005-03-15 10:35:00	8.17506e+08	4367519328049330	10.0185	5.35235e+07
2005-03-15 16:15:00	1.47984e+09	4390952217186890	18.1352	5.38107e+07
2005-03-16 11:20:00	1.15585e+09	4481487963000060	14.1648	5.49202e+07
2005-03-16 15:20:00	5.20381e+08	4493556811195060	6.37722	5.50681e+07
2005-03-17 10:25:00	2.42946e+09	4594883691894260	29.7727	5.63098e+07
2005-03-17 16:05:00	2.3139e+09	4643265904666010	28.3566	5.69028e+07
2005-03-18 11:05:00	1.59887e+08	4727869382780240	1.9594	5.79396e+07
2005-03-19 15:50:00	3.65233e+08	4755044312479890	4.47589	5.82726e+07
2005-03-21 15:40:00	6.3192e+07	4791931668915940	0.774412	5.87247e+07
2005-03-22 10:40:00	4.47933e+07	4795624767139770	0.548938	5.87699e+07
2005-03-23 11:25:00	9.818e+08	4841359508139310	12.0319	5.93304e+07
2005-03-23 15:25:00	5.98502e+08	4852737687028970	7.33459	5.94698e+07
2005-03-25 11:10:00	3.27237e+07	4902446745487920	0.401026	6.0079e+07
2005-03-25 15:15:00	3.63145e+07	4902954176479560	0.445031	6.00852e+07
2005-03-27 11:00:00	8.42223e+07	4912446446678860	1.03214	6.02015e+07
2005-03-28 15:45:00	8.53585e+06	4917246678740570	0.104606	6.02604e+07
2005-03-30 11:30:00	3.95701e+07	4921035020600250	0.484927	6.03068e+07
2005-03-31 10:35:00	8.21523e+06	4923020499933320	0.100677	6.03311e+07
2005-03-31 14:35:00	1.7315e+07	4923204317281550	0.212193	6.03334e+07
2005-04-02 16:05:00	4.30185e+06	4925130375366790	0.0527188	6.0357e+07
2005-04-06 15:40:00	6.92274e+06	4927061565919590	0.0848374	6.03807e+07
2005-04-07 10:40:00	2.72288e+06	4927391446035750	0.0333686	6.03847e+07
2005-04-09 10:30:00	3.33474e+06	4927913007125050	0.0408669	6.03911e+07
2005-04-09 16:10:00	4.31066e+06	4927990990168690	0.0528267	6.0392e+07
2005-04-13 15:45:00	5.16425e+06	4929621148810690	0.0632874	6.0412e+07
2005-04-15 15:30:00	2.36847e+06	4930268586349300	0.0290254	6.042e+07
2005-04-16 10:35:00	966228	4930383133180710	0.011841	6.04214e+07
2005-04-20 15:50:00	2.73808e+06	4931058243671810	0.0335549	6.04296e+07
2005-04-22 15:40:00	1.15334e+06	4931393295082810	0.0141341	6.04337e+07
2005-04-24 15:25:00	1.6692e+06	4931635892390910	0.0204559	6.04367e+07
2005-04-25 10:30:00	1.81098e+06	4931755436525460	0.0221934	6.04382e+07
2005-04-25 16:10:00	1.63926e+06	4931790628964950	0.020089	6.04386e+07
2005-04-28 11:00:00	701378	4932072207790870	0.00859532	6.04421e+07
2005-05-02 10:35:00	1.36486e+06	4932427704724000	0.0167263	6.04464e+07
2005-05-05 11:05:00	1.10911e+06	4932750558406620	0.013592	6.04504e+07
2005-05-06 15:50:00	750540	4932846795330310	0.0091978	6.04516e+07
2005-05-08 15:40:00	760427	4932976889641280	0.00931896	6.04531e+07
2005-05-10 15:25:00	318882	4933069656259350	0.00390787	6.04543e+07
2005-05-12 11:10:00	323007	4933120204989600	0.00395842	6.04549e+07
2005-05-15 15:45:00	861093	4933283433100720	0.0105526	6.04569e+07
2005-05-18 10:35:00	680946	4933468940314720	0.00834492	6.04592e+07
2005-05-19 15:20:00	881198	4933549781228380	0.010799	6.04602e+07
2005-05-31 15:45:00	430013	4934230496466110	0.00526977	6.04685e+07
2005-06-01 10:45:00	224655	4934252886114350	0.00275312	6.04688e+07
2005-06-25 15:40:00	252539	4934751863578250	0.00309484	6.04749e+07
2005-07-11 15:40:00	345958	4935165544690650	0.00423968	6.048e+07
2005-07-12 10:40:00	825345	4935205603260730	0.0101145	6.04805e+07
2005-07-16 10:15:00	397605	4935416011757930	0.0048726	6.0483e+07
2005-07-18 15:45:00	1.09338e+06	4935559593632110	0.0133993	6.04848e+07
2005-08-07 15:20:00	48087.8	4936544966305180	0.000589311	6.04969e+07
2005-09-05 10:45:00	488438	4937212699140290	0.00598576	6.05051e+07
2005-09-12 10:55:00	142325	4937403631005410	0.00174418	6.05074e+07
2005-09-26 11:05:00	143660	4937576680288700	0.00176053	6.05095e+07
2005-10-04 15:55:00	77156.7	4937654915526820	0.000945548	6.05105e+07
2005-11-30 15:50:00	79657	4938041030058130	0.000976188	6.05152e+07
2005-12-08 11:00:00	344146	4938183809348720	0.00421748	6.0517e+07
2006-01-08 15:55:00	153588	4938854780071520	0.00188221	6.05252e+07
2006-01-10 15:45:00	118554	4938878211528720	0.00145287	6.05255e+07
2006-01-11 10:45:00	147430	4938887308192850	0.00180674	6.05256e+07
2006-02-02 15:50:00	113540	4939137721565860	0.00139142	6.05286e+07
2006-02-03 10:55:00	97881.3	4939144983873020	0.00119953	6.05287e+07
2006-02-04 15:40:00	0	4939150049232550	0	6.05288e+07
2006-12-13 10:45:00	0	4939150049232550	0	6.05288e+07
2006-12-14 15:35:00	2.39425e+06	4939274310744850	0.0293413	6.05303e+07
2006-12-15 10:35:00	1.59241e+06	4939410654524130	0.0195148	6.0532e+07
2006-12-16 11:20:00	688349	4939512262414940	0.00843565	6.05332e+07
2006-12-16 15:25:00	2.21188e+06	4939533579088850	0.0271064	6.05335e+07
2006-12-17 10:25:00	753585	4939634997945270	0.00923511	6.05347e+07
2006-12-17 16:05:00	330894	4939646059633510	0.00405507	6.05349e+07
2006-12-18 15:10:00	195600	4939667935463330	0.00239706	6.05351e+07
2006-12-19 15:55:00	74676.4	4939679976280990	0.000915152	6.05353e+07
2006-12-23 11:25:00	196946	4939724712493840	0.00241355	6.05358e+07
2006-12-23 15:30:00	1.09097e+06	4939734178659850	0.0133697	6.0536e+07
2006-12-26 16:00:00	1.23212e+06	4940037341814180	0.0150995	6.05397e+07
2006-12-27 11:00:00	2.85368e+06	4940177076124570	0.0349715	6.05414e+07
2006-12-27 15:05:00	4.40628e+06	4940230436800030	0.0539985	6.0542e+07
2006-12-28 15:45:00	1.9963e+06	4940514711230290	0.0244644	6.05455e+07
2006-12-29 10:50:00	3.81046e+06	4940714173448880	0.0466968	6.0548e+07
2006-12-30 15:35:00	2.49165e+06	4941040307634640	0.0305349	6.0552e+07
2006-12-31 10:35:00	225701	4941133240975490	0.00276595	6.05531e+07
2007-01-03 11:05:00	542422	4941233481002450	0.00664732	6.05543e+07
2007-01-06 15:40:00	360602	4941357962800810	0.00441914	6.05559e+07
2007-01-07 10:40:00	706832	4941394469052310	0.00866216	6.05563e+07
2007-01-10 11:10:00	1.56108e+06	4941690431780270	0.0191309	6.05599e+07
2007-01-10 15:15:00	2.39891e+06	4941719537684640	0.0293984	6.05603e+07
2007-01-11 16:00:00	2.17683e+06	4941923386857420	0.0266769	6.05628e+07
2007-01-12 11:00:00	3.90554e+06	4942131404149490	0.0478621	6.05653e+07
2007-01-12 15:05:00	229132	4942161794015060	0.00280799	6.05657e+07
2007-01-13 15:45:00	84867.5	4942175735595310	0.00104004	6.05659e+07
2007-01-14 10:50:00	5.14397e+06	4942355345999720	0.0630388	6.05681e+07
2007-01-15 15:35:00	1.99575e+06	4942724826132160	0.0244577	6.05726e+07
2007-01-17 11:20:00	206691	4942898268159950	0.00253298	6.05747e+07
2007-01-20 15:55:00	163404	4942949285750780	0.0020025	6.05754e+07
2007-01-21 10:55:00	183312	4942961143425550	0.00224647	6.05755e+07
2007-01-24 15:30:00	117149	4943002561869220	0.00143564	6.0576e+07
2007-01-28 11:00:00	156907	4943047698787770	0.00192288	6.05766e+07
2007-02-02 11:20:00	1.94249e+06	4943502428364660	0.023805	6.05821e+07
2007-02-03 10:25:00	2.01899e+06	4943667027923330	0.0247425	6.05842e+07
2007-02-03 16:05:00	1.09102e+06	4943698750073700	0.0133704	6.05845e+07
2007-02-04 11:05:00	992404	4943770003307150	0.0121618	6.05854e+07
2007-02-04 15:10:00	3.95992e+06	4943806402904910	0.0485285	6.05859e+07
2007-02-05 15:55:00	1.83049e+06	4944064365669430	0.0224324	6.0589e+07
2007-02-06 10:55:00	1.47298e+06	4944177344270260	0.0180512	6.05904e+07
2007-02-07 15:40:00	2.54326e+06	4944385184923500	0.0311675	6.0593e+07
2007-02-08 10:40:00	2.13465e+06	4944545169501490	0.0261599	6.05949e+07
2007-02-09 15:30:00	2.82795e+06	4944802728205560	0.0346562	6.05981e+07
2007-02-10 10:30:00	4.05473e+06	4945038115633150	0.0496903	6.0601e+07
2007-02-10 16:10:00	3.99844e+06	4945120257945050	0.0490005	6.0602e+07
2007-02-11 11:15:00	520998	4945275500714780	0.00638478	6.06039e+07
2007-02-11 15:15:00	3.71385e+06	4945305991615010	0.0455129	6.06042e+07
2007-02-13 11:00:00	5.59762e+06	4946039270173010	0.0685983	6.06132e+07
2007-02-14 15:50:00	8.52703e+06	4946772339654060	0.104498	6.06222e+07
2007-02-15 10:50:00	1.31448e+07	4947513516956970	0.161089	6.06313e+07
2007-02-16 15:35:00	1.13419e+07	4948780702894090	0.138993	6.06468e+07
2007-02-17 10:35:00	3.72866e+06	4949296114894860	0.0456944	6.06531e+07
2007-02-18 11:20:00	8.91246e+06	4949859277074830	0.109221	6.066e+07
2007-02-18 15:25:00	3.93902e+06	4949953735437430	0.0482723	6.06612e+07
2007-02-19 16:05:00	3.56135e+06	4950286751506620	0.0436439	6.06653e+07
2007-02-21 15:55:00	5.01165e+06	4951024886235760	0.0614172	6.06743e+07
2007-02-26 10:30:00	1.25678e+07	4954650651732110	0.154017	6.07188e+07
2007-02-26 16:10:00	4.34801e+06	4954823193256900	0.0532845	6.07209e+07
2007-03-02 10:05:00	3.71202e+06	4956127709654290	0.0454904	6.07369e+07
2007-03-02 15:50:00	1.8926e+07	4956362013488400	0.231937	6.07397e+07
2007-03-05 10:35:00	6.94881e+06	4959470875368630	0.0851569	6.07778e+07
2007-03-06 15:25:00	6.68614e+06	4960178529290790	0.081938	6.07865e+07
2007-03-07 10:25:00	1.10937e+07	4960786601519490	0.135953	6.0794e+07
2007-03-07 16:05:00	9.78231e+06	4960999537260110	0.119881	6.07966e+07
2007-03-08 15:10:00	1.9465e+06	4961486869139100	0.0238542	6.08025e+07
2007-03-12 16:25:00	7.85299e+06	4963202269395340	0.0962376	6.08236e+07
2007-03-13 11:25:00	3.25794e+06	4963582263008800	0.0399257	6.08282e+07
2007-03-15 11:15:00	2.73389e+06	4964098159235150	0.0335036	6.08345e+07
2007-03-16 16:00:00	1.34471e+07	4964935525481720	0.164793	6.08448e+07
2007-03-17 15:05:00	1.25766e+07	4966016810322970	0.154125	6.0858e+07
2007-03-19 10:50:00	1.79302e+07	4968419221904190	0.219733	6.08875e+07
2007-03-19 14:55:00	1.17884e+07	4968637653698060	0.144466	6.08902e+07
2007-03-20 15:35:00	4.9296e+07	4971349801753080	0.604118	6.09234e+07
2007-03-21 10:35:00	5.01439e+07	4974750647574680	0.614509	6.09651e+07
2007-03-22 15:25:00	1.90936e+07	4978344076731160	0.233991	6.10091e+07
2007-03-23 10:25:00	1.68319e+07	4979572729138170	0.206273	6.10242e+07
2007-03-23 16:05:00	2.31874e+07	4979980925560240	0.284159	6.10292e+07
2007-03-24 11:05:00	1.71752e+07	4981361325924680	0.21048	6.10461e+07
2007-03-25 10:10:00	6.1016e+07	4984610171334200	0.747745	6.10859e+07
2007-03-25 15:55:00	4.61812e+07	4985719662571380	0.565946	6.10995e+07
2007-03-27 11:35:00	1.00951e+08	4997284280882260	1.23715	6.12412e+07
2007-03-27 15:40:00	8.47468e+07	4998649162631630	1.03856	6.1258e+07
2007-03-28 10:40:00	6.08918e+07	5003630005001990	0.746223	6.1319e+07
2007-03-29 15:30:00	3.97556e+07	5008853604441440	0.487201	6.1383e+07
2007-03-30 10:30:00	4.92773e+07	5011898528729040	0.603889	6.14203e+07
2007-03-31 11:15:00	5.14341e+07	5016385222091520	0.63032	6.14753e+07
2007-03-31 15:15:00	2.70415e+07	5016950246374870	0.331391	6.14822e+07
2007-04-02 11:00:00	2.4015e+07	5020970947689350	0.294302	6.15315e+07
2007-04-03 10:05:00	2.21349e+07	5022888478876870	0.271261	6.1555e+07
2007-04-05 09:55:00	5.57539e+07	5029594705736540	0.683258	6.16372e+07
2007-04-05 11:30:00	4.75985e+07	5029889260061170	0.583315	6.16408e+07
2007-04-06 10:35:00	3.84583e+07	5033464922761870	0.471303	6.16846e+07
2007-04-07 15:25:00	2.76193e+07	5036894354614780	0.338472	6.17266e+07
2007-04-08 10:25:00	5.09749e+07	5039582276985600	0.624692	6.17596e+07
2007-04-08 16:05:00	4.54528e+07	5040565839660110	0.55702	6.17716e+07
2007-04-09 11:05:00	1.00351e+08	5045552316145510	1.22979	6.18327e+07
2007-04-09 15:10:00	1.28081e+08	5047231288833720	1.56962	6.18533e+07
2007-04-10 11:50:00	1.63329e+08	5058071733602700	2.00158	6.19862e+07
2007-04-10 15:55:00	1.40864e+08	5060307547618330	1.72627	6.20136e+07
2007-04-11 10:55:00	6.0958e+07	5067209846856540	0.747034	6.20982e+07
2007-04-12 10:00:00	1.09972e+07	5070199583703300	0.13477	6.21348e+07
2007-04-12 11:35:00	8.40247e+06	5070254872772810	0.102971	6.21355e+07
2007-04-12 15:40:00	8.44965e+06	5070378735898510	0.10355	6.2137e+07
2007-04-13 10:40:00	7.25348e+06	5070915782976490	0.0888907	6.21436e+07
2007-04-15 10:30:00	3.65128e+07	5074684056909500	0.44746	6.21898e+07
2007-04-15 16:10:00	2.00582e+07	5075261080536000	0.245811	6.21968e+07
2007-04-17 16:00:00	9.11085e+06	5077772533172930	0.111653	6.22276e+07
2007-04-19 15:50:00	8.54859e+06	5079293010649800	0.104762	6.22462e+07
2007-04-20 10:50:00	1.67415e+07	5080157932754980	0.205166	6.22568e+07
2007-04-20 14:50:00	1.49006e+06	5080289200235490	0.0182606	6.22584e+07
2007-04-21 15:35:00	5.49111e+07	5082801873583590	0.672931	6.22892e+07
2007-04-22 10:35:00	6.21914e+07	5086806779165760	0.762149	6.23383e+07
2007-04-22 16:20:00	9.43093e+08	5097211473351040	11.5575	6.24658e+07
2007-04-23 11:20:00	8.55871e+08	5158736042097670	10.4886	6.32198e+07
2007-04-24 10:25:00	1.17125e+09	5242962747286370	14.3535	6.4252e+07
2007-04-24 16:05:00	1.05217e+09	5265641542169810	12.8942	6.45299e+07
2007-04-25 11:05:00	3.90213e+08	5314970895859740	4.78203	6.51344e+07
2007-04-25 15:10:00	2.37665e+08	5319585800447250	2.91256	6.5191e+07
2007-04-26 10:10:00	9.95837e+07	5331119696826460	1.22039	6.53323e+07
2007-04-26 15:55:00	1.16334e+09	5344190909502510	14.2566	6.54925e+07
2007-04-28 11:35:00	5.04945e+08	5475317735638100	6.18805	6.70995e+07
2007-04-29 10:40:00	1.7952e+09	5570888774573300	22	6.82707e+07
2007-04-29 16:25:00	3.52317e+09	5625933942147510	43.1761	6.89453e+07
2007-04-30 09:45:00	2.62509e+09	5817759716066820	32.1702	7.12961e+07
2007-04-30 11:25:00	1.62218e+09	5830501507524000	19.8796	7.14522e+07
2007-04-30 15:30:00	1.07118e+09	5850297633868920	13.1272	7.16948e+07
2007-05-02 16:55:00	8.86548e+08	6024437144068930	10.8646	7.38289e+07
2007-05-04 11:00:00	1.82802e+09	6230065368314020	22.4022	7.63488e+07
2007-05-05 10:05:00	2.23603e+09	6398926301147780	27.4023	7.84182e+07
2007-05-05 15:50:00	2.03095e+09	6443089524143050	24.8891	7.89594e+07
2007-05-07 11:30:00	1.06405e+08	6611085831375040	1.30399	8.10182e+07
2007-05-07 15:35:00	1.52507e+08	6612988839026980	1.86896	8.10415e+07
2007-05-08 16:20:00	2.30486e+08	6630051177021120	2.82458	8.12506e+07
2007-05-09 15:25:00	4.05694e+08	6656484443534580	4.97174	8.15746e+07
2007-05-11 11:05:00	1.88634e+09	6836638425007380	23.1169	8.37823e+07
2007-05-12 15:55:00	2.97057e+09	7088711957240550	36.404	8.68715e+07
2007-05-13 15:00:00	5.02062e+08	7232999680820820	6.15272	8.86397e+07
2007-05-15 10:40:00	2.96271e+09	7505330954294330	36.3078	9.19771e+07
2007-05-16 11:25:00	3.22092e+08	7651668978278660	3.9472	9.37705e+07
2007-05-18 11:10:00	1.74493e+09	7829329377291160	21.3839	9.59477e+07
2007-05-19 10:15:00	9.48106e+07	7905770547478110	1.16189	9.68844e+07
2007-05-20 11:00:00	3.09424e+08	7923779193662840	3.79196	9.71051e+07
2007-05-21 15:50:00	2.58537e+09	8074018994617120	31.6835	9.89463e+07
2007-05-23 11:30:00	2.01624e+09	8435705795950960	24.7089	1.03379e+08
2007-05-24 10:35:00	4.74916e+09	8716808432087520	58.2005	1.06824e+08
2007-05-25 15:25:00	2.047e+09	9069529320544280	25.0858	1.11146e+08
2007-05-27 11:05:00	1.79263e+09	9371323962286510	21.9685	1.14845e+08
2007-05-28 15:55:00	3.44915e+08	9482262331351790	4.2269	1.16204e+08
2007-05-29 15:00:00	1.4803e+09	9558099874121990	18.1409	1.17134e+08
2007-05-30 11:35:00	4.25865e+09	9770727856962340	52.1893	1.19739e+08
2007-05-31 10:40:00	2.35601e+09	1.00456e+16	28.8726	1.23107e+08
2007-06-01 15:30:00	1.52094e+09	1.02468e+16	18.639	1.25573e+08
2007-06-03 11:10:00	1.89347e+09	1.05152e+16	23.2043	1.28862e+08
2007-06-08 11:30:00	1.08549e+09	1.11604e+16	13.3026	1.3677e+08
2007-06-10 15:25:00	6.28319e+08	1.13206e+16	7.69999	1.38732e+08
2007-06-12 11:05:00	1.46812e+09	1.14853e+16	17.9917	1.40752e+08
2007-06-14 15:00:00	8.02754e+08	1.16975e+16	9.83767	1.43352e+08
2007-06-17 15:30:00	3.96054e+08	1.1854e+16	4.8536	1.4527e+08
2007-06-19 11:10:00	1.97554e+08	1.19006e+16	2.42101	1.45841e+08
2007-06-20 10:15:00	6.97597e+08	1.19378e+16	8.54898	1.46297e+08
2007-06-29 15:55:00	8.32705e+06	1.22195e+16	0.102047	1.49749e+08
2007-06-30 15:00:00	4.39685e+06	1.222e+16	0.053883	1.49755e+08
2007-07-01 11:35:00	3.53377e+06	1.22203e+16	0.043306	1.49759e+08
2007-07-03 15:30:00	1.16357e+06	1.22208e+16	0.0142594	1.49764e+08
2007-07-10 11:30:00	7.81467e+06	1.22234e+16	0.0957681	1.49797e+08
2007-07-12 15:25:00	794013	1.22242e+16	0.00973055	1.49807e+08
2007-07-16 15:00:00	307428	1.22244e+16	0.0037675	1.49809e+08
2007-07-17 11:35:00	388044	1.22244e+16	0.00475544	1.49809e+08
2007-07-18 10:40:00	679127	1.22245e+16	0.00832263	1.4981e+08
2007-07-18 16:25:00	4.1886e+06	1.22245e+16	0.0513309	1.4981e+08
2007-07-19 15:30:00	4.44686e+06	1.22249e+16	0.0544958	1.49815e+08
2007-07-22 16:00:00	9.3566e+06	1.22267e+16	0.114664	1.49837e+08
2007-07-23 11:00:00	4.23892e+06	1.22272e+16	0.0519475	1.49843e+08
2007-07-23 15:05:00	595879	1.22272e+16	0.00730244	1.49843e+08
2007-07-26 11:30:00	99771.8	1.22273e+16	0.00122269	1.49844e+08
2007-07-27 10:35:00	2.31067e+06	1.22274e+16	0.028317	1.49845e+08
2007-07-28 15:25:00	593291	1.22275e+16	0.00727072	1.49847e+08
2007-07-31 15:55:00	287197	1.22276e+16	0.00351957	1.49849e+08
2007-08-16 15:55:00	827424	1.22284e+16	0.01014	1.49858e+08
2007-08-20 15:30:00	292151	1.22286e+16	0.00358028	1.4986e+08
2007-08-21 10:30:00	107297	1.22286e+16	0.00131492	1.49861e+08
2007-09-07 11:15:00	123975	1.22288e+16	0.0015193	1.49863e+08
2007-09-15 16:05:00	171727	1.22289e+16	0.00210449	1.49864e+08
2007-09-27 10:50:00	178644	1.22291e+16	0.00218927	1.49866e+08
2007-10-11 11:00:00	208133	1.22293e+16	0.00255065	1.49869e+08
2007-10-17 10:25:00	238524	1.22294e+16	0.00292309	1.4987e+08
2007-11-06 15:40:00	71712	1.22297e+16	0.000878823	1.49874e+08
2007-11-09 10:30:00	81583.7	1.22297e+16	0.0009998	1.49874e+08
2007-11-09 16:10:00	115660	1.22297e+16	0.0014174	1.49874e+08
2007-11-22 15:40:00	158385	1.22299e+16	0.001941	1.49876e+08
2007-11-26 11:10:00	50246.9	1.22299e+16	0.000615771	1.49876e+08
2007-11-30 10:50:00	166870	1.22299e+16	0.00204498	1.49877e+08
2007-12-01 15:35:00	161826	1.223e+16	0.00198316	1.49877e+08
2007-12-07 10:55:00	58918.8	1.223e+16	0.000722045	1.49878e+08
2007-12-09 10:40:00	352926	1.223e+16	0.00432507	1.49878e+08
2007-12-14 11:00:00	197310	1.22302e+16	0.00241802	1.4988e+08
2008-02-07 11:05:00	126484	1.22309e+16	0.00155005	1.49889e+08
2008-02-08 10:10:00	0	1.22309e+16	0	1.49889e+08
2008-06-10 11:30:00	0	1.22309e+16	0	1.49889e+08
2008-06-11 16:20:00	1.71947e+06	1.2231e+16	0.021072	1.4989e+08
2008-06-12 15:25:00	5.1176e+06	1.22313e+16	0.0627157	1.49894e+08
2008-06-13 16:05:00	4.77849e+06	1.22318e+16	0.0585599	1.49899e+08
2008-06-14 11:05:00	1.42685e+06	1.2232e+16	0.0174859	1.49902e+08
2008-06-18 10:40:00	1.01121e+07	1.2234e+16	0.123923	1.49926e+08
2008-06-24 15:50:00	1.74384e+07	1.22414e+16	0.213706	1.50017e+08
2008-06-28 15:25:00	6.58447e+06	1.22455e+16	0.080692	1.50067e+08
2008-06-30 11:05:00	3.90414e+06	1.22463e+16	0.0478448	1.50077e+08
2008-07-02 15:00:00	464789	1.22467e+16	0.00569594	1.50082e+08
2008-07-10 15:50:00	2.73332e+06	1.22478e+16	0.0334966	1.50096e+08
2008-07-14 15:25:00	3.12093e+06	1.22488e+16	0.0382467	1.50108e+08
2008-07-17 15:55:00	3.23907e+06	1.22497e+16	0.0396945	1.50118e+08
2008-07-18 15:00:00	3.74076e+06	1.225e+16	0.0458427	1.50122e+08
2008-07-19 11:35:00	3.84695e+06	1.22502e+16	0.047144	1.50125e+08
2008-07-20 10:40:00	8.21976e+06	1.22507e+16	0.100732	1.50132e+08
2008-07-23 15:20:00	5.79984e+06	1.22527e+16	0.0710765	1.50155e+08
2008-07-26 15:50:00	5.21876e+06	1.22541e+16	0.0639554	1.50173e+08
2008-07-28 11:30:00	5.53986e+06	1.2255e+16	0.0678904	1.50183e+08
2008-07-29 10:35:00	2.89965e+06	1.22553e+16	0.035535	1.50188e+08
2008-07-30 15:25:00	5.34749e+06	1.22557e+16	0.065533	1.50193e+08
2008-08-01 11:05:00	7.258e+06	1.22567e+16	0.0889461	1.50205e+08
2008-08-02 15:55:00	7.30128e+06	1.22575e+16	0.0894764	1.50214e+08
2008-08-05 10:40:00	3.7608e+06	1.22588e+16	0.0460882	1.50231e+08
2008-08-05 16:25:00	5.55696e+06	1.22589e+16	0.0681	1.50232e+08
2008-08-06 15:30:00	9.13328e+06	1.22595e+16	0.111927	1.50239e+08
2008-08-07 16:15:00	1.70702e+07	1.22607e+16	0.209194	1.50253e+08
2008-08-08 15:20:00	1.25034e+07	1.22619e+16	0.153228	1.50269e+08
2008-08-10 11:00:00	8.63288e+06	1.22636e+16	0.105795	1.50289e+08
2008-08-11 11:45:00	4.00702e+06	1.22641e+16	0.0491057	1.50296e+08
2008-08-14 10:35:00	1.05745e+07	1.2266e+16	0.12959	1.50319e+08
2008-08-15 11:20:00	2.39551e+06	1.22666e+16	0.0293568	1.50326e+08
2008-08-15 15:25:00	1.49605e+06	1.22666e+16	0.0183339	1.50326e+08
2008-08-18 15:55:00	6.67656e+06	1.22677e+16	0.0818206	1.50339e+08
2008-08-22 11:25:00	1.45085e+06	1.2269e+16	0.0177801	1.50355e+08
2008-08-22 15:30:00	4.28351e+06	1.2269e+16	0.052494	1.50356e+08
2008-08-24 11:15:00	8.719e+06	1.22701e+16	0.10685	1.50369e+08
2008-08-24 15:20:00	5.58514e+06	1.22702e+16	0.0684454	1.5037e+08
2008-08-25 16:00:00	1.63372e+06	1.22705e+16	0.0200211	1.50374e+08
2008-08-26 11:00:00	8.62643e+06	1.22708e+16	0.105716	1.50378e+08
2008-08-26 15:05:00	4.11633e+06	1.22709e+16	0.0504452	1.50379e+08
2008-08-29 15:35:00	2.2182e+06	1.22718e+16	0.0271838	1.50389e+08
2008-08-31 11:20:00	5.44444e+06	1.22724e+16	0.066721	1.50397e+08
2008-08-31 15:25:00	1.07299e+06	1.22724e+16	0.0131494	1.50397e+08
2008-09-03 15:55:00	3.95795e+06	1.22731e+16	0.0485043	1.50405e+08
2008-09-04 15:00:00	5.48845e+06	1.22735e+16	0.0672604	1.5041e+08
2008-09-06 10:40:00	5.01465e+06	1.22743e+16	0.061454	1.5042e+08
2008-09-06 16:25:00	2.15988e+06	1.22744e+16	0.0264691	1.50421e+08
2008-09-07 11:25:00	4.02684e+06	1.22746e+16	0.0493485	1.50424e+08
2008-09-07 15:30:00	4.13771e+06	1.22746e+16	0.0507072	1.50425e+08
2008-09-08 10:30:00	2.08682e+06	1.22749e+16	0.0255738	1.50427e+08
2008-09-08 16:15:00	1.87464e+06	1.22749e+16	0.0229735	1.50428e+08
2008-09-11 11:00:00	1.68862e+06	1.22753e+16	0.0206939	1.50433e+08
2008-09-12 15:50:00	4.03504e+06	1.22756e+16	0.0494491	1.50437e+08
2008-09-13 10:50:00	1.06359e+07	1.22761e+16	0.130342	1.50443e+08
2008-09-14 11:30:00	8.32823e+06	1.2277e+16	0.102062	1.50453e+08
2008-09-14 15:35:00	1.12377e+07	1.22771e+16	0.137717	1.50455e+08
2008-09-15 10:35:00	1.37967e+07	1.2278e+16	0.169077	1.50465e+08
2008-09-15 16:20:00	1.3512e+07	1.22782e+16	0.165588	1.50469e+08
2008-09-16 11:20:00	1.28538e+07	1.22791e+16	0.157522	1.5048e+08
2008-09-16 15:25:00	1.22755e+07	1.22793e+16	0.150435	1.50482e+08
2008-09-17 10:25:00	7.04861e+06	1.228e+16	0.08638	1.5049e+08
2008-09-18 11:05:00	1.66484e+07	1.2281e+16	0.204025	1.50503e+08
2008-09-20 15:00:00	1.18171e+06	1.22827e+16	0.0144818	1.50523e+08
2008-09-20 16:40:00	504888	1.22827e+16	0.00618735	1.50524e+08
2008-09-21 11:35:00	1.20888e+06	1.22828e+16	0.0148147	1.50524e+08
2008-09-21 15:45:00	1.30022e+06	1.22828e+16	0.0159341	1.50524e+08
2008-09-23 11:25:00	2.06483e+07	1.22845e+16	0.253043	1.50546e+08
2008-09-23 15:30:00	1.36039e+07	1.22848e+16	0.166715	1.50549e+08
2008-09-26 16:00:00	5.1927e+06	1.22872e+16	0.0636361	1.50579e+08
2008-09-29 10:50:00	5.96331e+06	1.22886e+16	0.0730798	1.50595e+08
2008-10-01 10:35:00	1.60188e+07	1.22905e+16	0.196309	1.50618e+08
2008-10-02 11:20:00	3.14257e+07	1.22926e+16	0.385119	1.50644e+08
2008-10-02 15:25:00	2.70748e+07	1.2293e+16	0.331799	1.5065e+08
2008-10-03 10:25:00	1.9504e+07	1.22946e+16	0.23902	1.50669e+08
2008-10-04 11:05:00	1.45475e+07	1.22961e+16	0.178278	1.50688e+08
2008-10-04 15:10:00	1.36195e+07	1.22963e+16	0.166905	1.5069e+08
2008-10-05 15:55:00	9.94528e+06	1.22974e+16	0.121878	1.50703e+08
2008-10-06 10:55:00	1.81204e+07	1.22983e+16	0.222064	1.50715e+08
2008-10-07 15:45:00	7.26963e+06	1.22996e+16	0.0890885	1.50731e+08
2008-10-08 10:40:00	1.57921e+07	1.23004e+16	0.193531	1.5074e+08
2008-10-09 15:30:00	1.18383e+07	1.23019e+16	0.145077	1.50758e+08
2008-10-11 11:15:00	1.77256e+07	1.23042e+16	0.217225	1.50787e+08
2008-10-13 11:00:00	4.04478e+06	1.23061e+16	0.0495684	1.5081e+08
2008-10-16 11:30:00	1.74955e+07	1.23089e+16	0.214406	1.50844e+08
2008-10-16 15:35:00	3.60546e+07	1.23093e+16	0.441845	1.50849e+08
2008-10-17 10:35:00	9.18836e+06	1.23108e+16	0.112602	1.50868e+08
2008-10-17 16:20:00	2.84411e+07	1.23112e+16	0.348543	1.50873e+08
2008-10-19 16:10:00	3.39415e+07	1.23166e+16	0.41595	1.50938e+08
2008-10-20 11:05:00	3.3221e+06	1.23178e+16	0.040712	1.50954e+08
2008-10-20 15:15:00	5.99524e+06	1.23179e+16	0.073471	1.50955e+08
2008-10-21 10:10:00	7.26521e+06	1.23184e+16	0.0890345	1.5096e+08
2008-10-21 15:55:00	8.77639e+06	1.23185e+16	0.107554	1.50962e+08
2008-10-22 15:00:00	1.00681e+07	1.23193e+16	0.123383	1.50972e+08
2008-10-23 15:45:00	2.25418e+07	1.23208e+16	0.276248	1.5099e+08
2008-10-24 10:40:00	3.08313e+07	1.23226e+16	0.377835	1.51012e+08
2008-10-26 16:15:00	2.31944e+07	1.23278e+16	0.284245	1.51076e+08
2008-10-27 15:20:00	9.81047e+06	1.23292e+16	0.120226	1.51093e+08
2008-10-28 16:00:00	3.28315e+07	1.23311e+16	0.402346	1.51116e+08
2008-10-30 15:50:00	7.49288e+06	1.23345e+16	0.0918245	1.51158e+08
2008-10-31 10:50:00	1.0175e+07	1.23351e+16	0.124693	1.51166e+08
2008-11-01 11:30:00	7.60029e+07	1.2339e+16	0.931408	1.51213e+08
2008-11-02 10:35:00	6.75001e+06	1.23424e+16	0.0827207	1.51255e+08
2008-11-02 16:20:00	3.96937e+07	1.23429e+16	0.486442	1.51261e+08
2008-11-05 11:05:00	1.31057e+07	1.23492e+16	0.16061	1.51338e+08
2008-11-05 15:15:00	7.88858e+06	1.23494e+16	0.0966737	1.5134e+08
2008-11-06 15:55:00	1.07294e+07	1.23502e+16	0.131487	1.51351e+08
2008-11-08 15:45:00	9.95955e+07	1.23597e+16	1.22053	1.51467e+08
2008-11-09 10:40:00	1.17156e+08	1.23671e+16	1.43573	1.51557e+08
2008-11-09 14:50:00	1.16718e+08	1.23688e+16	1.43036	1.51579e+08
2008-11-10 11:25:00	1.21788e+08	1.23777e+16	1.4925	1.51687e+08
2008-11-10 15:30:00	7.03807e+07	1.23791e+16	0.862509	1.51704e+08
2008-11-11 16:15:00	5.96342e+07	1.23849e+16	0.730811	1.51775e+08
2008-11-12 11:15:00	7.13114e+07	1.23894e+16	0.873914	1.5183e+08
2008-11-13 16:00:00	8.45977e+07	1.23974e+16	1.03674	1.51929e+08
2008-11-14 11:00:00	7.81317e+07	1.2403e+16	0.957496	1.51997e+08
2008-11-14 15:05:00	6.75348e+07	1.24041e+16	0.827633	1.52011e+08
2008-11-15 15:50:00	1.1941e+08	1.24124e+16	1.46336	1.52113e+08
2008-11-16 10:50:00	1.01944e+08	1.242e+16	1.24931	1.52205e+08
2008-11-17 15:40:00	1.20158e+08	1.24315e+16	1.47252	1.52347e+08
2008-11-18 10:35:00	1.15804e+08	1.24395e+16	1.41917	1.52445e+08
2008-11-18 16:20:00	3.28799e+08	1.24441e+16	4.0294	1.52502e+08
2008-11-20 10:25:00	1.72988e+08	1.24821e+16	2.11996	1.52967e+08
2008-11-20 16:10:00	7.4994e+07	1.24847e+16	0.919044	1.52999e+08
2008-11-21 11:05:00	2.62512e+08	1.24962e+16	3.21706	1.5314e+08
2008-11-22 15:55:00	3.27013e+08	1.25268e+16	4.00752	1.53515e+08
2008-11-24 15:45:00	5.69556e+08	1.2604e+16	6.97985	1.54461e+08
2008-11-25 10:40:00	3.18317e+07	1.26245e+16	0.390094	1.54712e+08
2008-11-26 11:25:00	1.58388e+09	1.26964e+16	19.4103	1.55594e+08
2008-11-26 15:30:00	1.58983e+09	1.27198e+16	19.4832	1.5588e+08
2008-11-27 10:30:00	1.9701e+09	1.28415e+16	24.1434	1.57372e+08
2008-11-27 16:15:00	1.75449e+09	1.28801e+16	21.501	1.57844e+08
2008-11-28 11:15:00	7.25376e+08	1.29649e+16	8.88941	1.58883e+08
2008-11-28 15:20:00	9.07599e+08	1.29769e+16	11.1225	1.5903e+08
2008-11-29 10:20:00	1.75528e+09	1.3068e+16	21.5107	1.60146e+08
2008-11-29 16:00:00	4.28947e+08	1.30902e+16	5.25671	1.60419e+08
2008-11-30 11:00:00	3.84173e+08	1.3118e+16	4.708	1.6076e+08
2008-11-30 15:05:00	2.60397e+08	1.31228e+16	3.19114	1.60818e+08
2008-12-01 15:50:00	2.7949e+09	1.32589e+16	34.2513	1.62486e+08
2008-12-02 10:50:00	3.11685e+09	1.34611e+16	38.1967	1.64964e+08
2008-12-03 11:30:00	2.47126e+09	1.37092e+16	30.2851	1.68005e+08
2008-12-03 15:40:00	9.03155e+08	1.37345e+16	11.0681	1.68315e+08
2008-12-04 10:35:00	1.8185e+09	1.38272e+16	22.2855	1.69451e+08
2008-12-05 11:20:00	1.41686e+09	1.39713e+16	17.3635	1.71217e+08
2008-12-05 15:25:00	1.53167e+09	1.3993e+16	18.7705	1.71482e+08
2008-12-07 11:05:00	7.58154e+08	1.4173e+16	9.2911	1.73688e+08
2008-12-08 15:55:00	3.30281e+08	1.42294e+16	4.04756	1.7438e+08
2008-12-09 10:55:00	1.65208e+09	1.42972e+16	20.246	1.75211e+08
2008-12-09 15:00:00	1.07326e+09	1.43173e+16	13.1527	1.75457e+08
2008-12-10 15:45:00	2.99418e+08	1.43784e+16	3.66934	1.76206e+08
2008-12-11 10:40:00	6.47661e+08	1.44107e+16	7.93703	1.76601e+08
2008-12-12 15:30:00	4.93278e+08	1.44699e+16	6.04507	1.77327e+08
2008-12-13 16:15:00	2.12126e+09	1.45864e+16	25.9958	1.78754e+08
2008-12-14 11:15:00	6.2606e+08	1.46803e+16	7.6723	1.79906e+08
2008-12-14 15:20:00	5.86318e+08	1.46892e+16	7.18526	1.80015e+08
2008-12-15 16:05:00	3.68754e+08	1.47318e+16	4.51905	1.80537e+08
2008-12-16 11:00:00	1.94247e+09	1.48105e+16	23.8047	1.81501e+08
2008-12-16 15:10:00	1.38039e+09	1.48354e+16	16.9166	1.81806e+08
2008-12-17 15:50:00	2.23744e+08	1.49066e+16	2.74196	1.82679e+08
2008-12-20 16:20:00	1.31805e+09	1.51078e+16	16.1526	1.85145e+08
2008-12-21 15:25:00	7.71205e+08	1.51946e+16	9.45104	1.86209e+08
2008-12-22 16:10:00	1.1255e+09	1.52791e+16	13.7929	1.87244e+08
2008-12-23 15:15:00	1.02843e+09	1.53686e+16	12.6033	1.88341e+08
2008-12-24 10:10:00	8.36797e+08	1.54321e+16	10.2549	1.89119e+08
2008-12-24 15:55:00	1.90952e+08	1.54428e+16	2.34009	1.8925e+08
2008-12-25 10:55:00	1.33629e+09	1.5495e+16	16.3761	1.8989e+08
2008-12-27 10:45:00	7.1223e+08	1.56714e+16	8.7283	1.92051e+08
2008-12-29 16:15:00	3.04579e+08	1.57693e+16	3.73259	1.93251e+08
2008-12-30 11:15:00	2.17e+08	1.57871e+16	2.65931	1.9347e+08
2008-12-30 15:20:00	2.1662e+08	1.57903e+16	2.65465	1.93509e+08
2009-01-01 11:00:00	5.05007e+08	1.5847e+16	6.18881	1.94204e+08
2009-01-01 15:10:00	5.58471e+08	1.5855e+16	6.84401	1.94302e+08
2009-01-02 15:50:00	4.6658e+08	1.59005e+16	5.71789	1.9486e+08
2009-01-06 15:25:00	5.75404e+07	1.59907e+16	0.705152	1.95965e+08
2009-01-07 10:25:00	1.8688e+07	1.59933e+16	0.22902	1.95997e+08
2009-01-07 16:10:00	2.67912e+07	1.59938e+16	0.328323	1.96002e+08
2009-01-08 11:05:00	3.93219e+07	1.5996e+16	0.481885	1.9603e+08
2009-01-08 15:15:00	4.88008e+07	1.59967e+16	0.598048	1.96038e+08
2009-01-09 10:10:00	9.26086e+07	1.60015e+16	1.13491	1.96097e+08
2009-01-09 15:55:00	2.95755e+07	1.60028e+16	0.362444	1.96113e+08
2009-01-10 10:55:00	1.2837e+07	1.60042e+16	0.157317	1.9613e+08
2009-01-11 15:45:00	1.01072e+07	1.60054e+16	0.123862	1.96145e+08
2009-01-12 10:45:00	8.88319e+06	1.60061e+16	0.108863	1.96153e+08
2009-01-13 11:25:00	7.22064e+06	1.60068e+16	0.0884882	1.96162e+08
2009-01-13 15:35:00	7.10901e+06	1.60069e+16	0.0871202	1.96163e+08
2009-01-14 10:30:00	5.59928e+06	1.60073e+16	0.0686187	1.96168e+08
2009-01-16 16:05:00	3.04233e+06	1.60082e+16	0.0372834	1.96178e+08
2009-01-17 11:00:00	4.90281e+06	1.60084e+16	0.0600834	1.96182e+08
2009-01-18 15:50:00	5.08165e+06	1.6009e+16	0.0622752	1.96188e+08
2009-01-19 10:50:00	4.54399e+06	1.60093e+16	0.0556862	1.96192e+08
2009-01-20 11:30:00	3.00291e+06	1.60096e+16	0.0368003	1.96196e+08
2009-01-20 15:40:00	5.47815e+06	1.60097e+16	0.0671342	1.96197e+08
2009-01-21 10:35:00	5.42225e+06	1.601e+16	0.0664491	1.96202e+08
2009-01-21 16:20:00	2.48993e+06	1.60101e+16	0.0305139	1.96203e+08
2009-01-22 15:25:00	728378	1.60103e+16	0.00892621	1.96204e+08
2009-01-23 10:25:00	2.11843e+06	1.60104e+16	0.0259611	1.96205e+08
2009-01-24 11:05:00	5.00829e+06	1.60107e+16	0.0613761	1.96209e+08
2009-01-26 10:55:00	1.87492e+07	1.60127e+16	0.229769	1.96234e+08
2009-01-27 15:45:00	3.21332e+06	1.60139e+16	0.0393789	1.96248e+08
2009-01-29 15:35:00	1.92037e+06	1.60143e+16	0.023534	1.96254e+08
2009-01-30 16:15:00	3.14306e+06	1.60145e+16	0.0385178	1.96257e+08
2009-01-31 11:15:00	5.43721e+06	1.60148e+16	0.0666325	1.9626e+08
2009-01-31 15:20:00	2.90463e+06	1.60149e+16	0.035596	1.96261e+08
2009-02-01 16:05:00	1.44886e+06	1.60151e+16	0.0177557	1.96263e+08
2009-02-05 11:30:00	2.082e+06	1.60157e+16	0.0255147	1.9627e+08
2009-02-06 10:35:00	314656	1.60158e+16	0.00385607	1.96272e+08
2009-02-11 10:55:00	1.9743e+06	1.60163e+16	0.0241948	1.96278e+08
2009-02-11 16:40:00	657147	1.60163e+16	0.00805327	1.96278e+08
2009-02-12 11:40:00	858787	1.60163e+16	0.0105244	1.96279e+08
2009-02-12 15:45:00	3.03701e+06	1.60164e+16	0.0372183	1.96279e+08
2009-02-13 10:45:00	2.8889e+06	1.60166e+16	0.0354032	1.96281e+08
2009-02-16 11:15:00	882587	1.60171e+16	0.010816	1.96287e+08
2009-02-18 11:00:00	699510	1.60172e+16	0.00857243	1.96289e+08
2009-02-19 15:50:00	516014	1.60173e+16	0.00632371	1.9629e+08
2009-02-22 10:35:00	738513	1.60174e+16	0.00905041	1.96292e+08
2009-02-23 11:20:00	625692	1.60175e+16	0.00766779	1.96293e+08
2009-02-23 15:30:00	544566	1.60175e+16	0.00667361	1.96293e+08
2009-02-24 16:10:00	438626	1.60175e+16	0.00537532	1.96293e+08
2009-03-02 11:25:00	238779	1.60177e+16	0.00292622	1.96295e+08
2009-03-02 15:35:00	179872	1.60177e+16	0.00220431	1.96295e+08
2009-03-03 10:30:00	671775	1.60177e+16	0.00823253	1.96296e+08
2009-03-04 11:15:00	587036	1.60178e+16	0.00719407	1.96296e+08
2009-03-05 16:05:00	420129	1.60178e+16	0.00514864	1.96297e+08
2009-03-07 15:50:00	1.21416e+06	1.6018e+16	0.0148794	1.96299e+08
2009-03-09 15:40:00	1.08463e+06	1.60182e+16	0.0132921	1.96301e+08
2009-03-12 16:10:00	1.16983e+06	1.60185e+16	0.0143361	1.96305e+08
2009-03-13 11:05:00	692604	1.60185e+16	0.0084878	1.96305e+08
2009-03-13 15:15:00	456959	1.60185e+16	0.00559999	1.96306e+08
2009-03-16 15:45:00	128564	1.60186e+16	0.00157554	1.96307e+08
2009-03-17 16:30:00	501480	1.60186e+16	0.00614559	1.96307e+08
2009-03-18 11:25:00	372411	1.60187e+16	0.00456386	1.96307e+08
2009-03-19 10:30:00	432770	1.60187e+16	0.00530356	1.96308e+08
2009-03-20 11:15:00	340838	1.60187e+16	0.00417693	1.96308e+08
2009-03-23 15:55:00	1.22884e+06	1.6019e+16	0.0150593	1.96311e+08
2009-03-24 10:50:00	1.66987e+06	1.60191e+16	0.0204641	1.96312e+08
2009-03-25 15:40:00	681012	1.60192e+16	0.00834574	1.96313e+08
2009-03-26 10:35:00	59716.4	1.60192e+16	0.000731819	1.96314e+08
2009-03-26 16:25:00	369031	1.60192e+16	0.00452244	1.96314e+08
2009-03-30 16:00:00	654532	1.60194e+16	0.00802123	1.96316e+08
2009-03-31 10:55:00	949817	1.60194e+16	0.0116399	1.96317e+08
2009-04-01 15:45:00	443318	1.60195e+16	0.00543282	1.96318e+08
2009-04-03 15:35:00	360787	1.60196e+16	0.0044214	1.96318e+08
2009-04-04 16:15:00	413547	1.60196e+16	0.00506797	1.96319e+08
2009-04-05 11:15:00	536870	1.60196e+16	0.00657929	1.96319e+08
2009-04-06 16:05:00	663463	1.60197e+16	0.00813067	1.9632e+08
2009-04-07 11:00:00	1.74866e+06	1.60198e+16	0.0214296	1.96321e+08
2009-04-09 10:50:00	58890.9	1.60199e+16	0.000721702	1.96323e+08
2009-04-12 15:30:00	234250	1.602e+16	0.00287071	1.96323e+08
2009-04-18 10:45:00	222092	1.60201e+16	0.00272171	1.96325e+08
2009-04-21 11:15:00	492982	1.60202e+16	0.00604144	1.96326e+08
2009-04-23 11:00:00	421977	1.60203e+16	0.00517129	1.96327e+08
2009-04-30 11:05:00	421412	1.60205e+16	0.00516436	1.9633e+08
2009-05-12 15:40:00	557776	1.6021e+16	0.00683549	1.96336e+08
2009-05-25 11:00:00	349473	1.60215e+16	0.00428276	1.96342e+08
2009-06-01 11:05:00	290399	1.60217e+16	0.00355881	1.96345e+08
2009-07-03 11:05:00	4.21616e+06	1.6028e+16	0.0516686	1.96421e+08
2009-07-04 10:10:00	0	1.60281e+16	0	1.96423e+08
2009-07-29 10:05:00	0	1.60281e+16	0	1.96423e+08
2009-07-30 16:35:00	0	1.60281e+16	0	1.96423e+08
2009-07-31 11:30:00	6.90516e+06	1.60284e+16	0.084622	1.96426e+08
2009-07-31 15:40:00	1.78089e+07	1.60286e+16	0.218246	1.96428e+08
2009-08-01 10:35:00	2.34517e+07	1.603e+16	0.287399	1.96446e+08
2009-08-03 16:10:00	1.6678e+06	1.60324e+16	0.0204387	1.96475e+08
2009-08-04 11:05:00	113129	1.60325e+16	0.00138638	1.96476e+08
2009-08-07 15:45:00	2.93879e+06	1.60329e+16	0.0360145	1.96481e+08
2009-08-16 11:30:00	225510	1.60341e+16	0.0027636	1.96496e+08
2009-08-17 14:45:00	0	1.60341e+16	0	1.96496e+08
2009-08-18 11:20:00	7.61142e+06	1.60344e+16	0.0932772	1.965e+08
2009-08-19 16:10:00	3.87493e+07	1.60368e+16	0.474868	1.96529e+08
2009-08-22 10:55:00	6.12641e+06	1.60422e+16	0.0750786	1.96595e+08
2009-08-26 16:15:00	2.13364e+06	1.60437e+16	0.0261475	1.96614e+08
2009-08-27 11:15:00	0	1.60438e+16	0	1.96615e+08
2009-09-08 15:45:00	0	1.60438e+16	0	1.96615e+08
2009-09-09 10:40:00	557488	1.60438e+16	0.00683196	1.96615e+08
2009-09-13 16:05:00	1.68837e+06	1.60442e+16	0.0206908	1.9662e+08
2009-09-15 15:50:00	1.06774e+07	1.60452e+16	0.130851	1.96633e+08
2009-09-16 10:50:00	1.64717e+07	1.60462e+16	0.201859	1.96644e+08
2009-09-18 10:35:00	7.05041e+06	1.60482e+16	0.0864021	1.96669e+08
2009-09-19 15:25:00	694380	1.60486e+16	0.00850956	1.96674e+08
2009-09-20 16:10:00	2.51363e+06	1.60487e+16	0.0308043	1.96676e+08
2009-09-21 15:15:00	439882	1.60489e+16	0.00539072	1.96677e+08
2009-09-22 10:10:00	2.26563e+07	1.60496e+16	0.277651	1.96687e+08
2009-09-24 15:45:00	4.14676e+07	1.60558e+16	0.508181	1.96763e+08
2009-09-26 11:25:00	1.19838e+07	1.606e+16	0.14686	1.96814e+08
2009-09-26 15:30:00	3.55138e+06	1.60601e+16	0.0435219	1.96816e+08
2009-09-28 15:20:00	7.20108e+06	1.60611e+16	0.0882485	1.96827e+08
2009-09-29 16:05:00	1.28771e+07	1.6062e+16	0.157807	1.96838e+08
2009-09-30 11:00:00	1.70823e+07	1.6063e+16	0.209342	1.9685e+08
2009-10-01 15:50:00	2.2862e+07	1.60651e+16	0.280171	1.96876e+08
2009-10-02 10:50:00	7.8235e+06	1.60661e+16	0.0958763	1.96889e+08
2009-10-03 15:40:00	7.44571e+07	1.60704e+16	0.912464	1.96941e+08
2009-10-05 11:20:00	3.57801e+07	1.6079e+16	0.438481	1.97047e+08
2009-10-05 15:25:00	1.64326e+07	1.60794e+16	0.201379	1.97052e+08
2009-10-06 10:25:00	4.50207e+07	1.60815e+16	0.551724	1.97078e+08
2009-10-07 11:05:00	2.05663e+07	1.60844e+16	0.252038	1.97113e+08
2009-10-09 10:55:00	3.57035e+07	1.60893e+16	0.437543	1.97173e+08
2009-10-10 11:35:00	2.8297e+07	1.60921e+16	0.346777	1.97207e+08
2009-10-10 15:45:00	1.48121e+07	1.60925e+16	0.181521	1.97211e+08
2009-10-11 10:40:00	9.61774e+06	1.60933e+16	0.117864	1.97222e+08
2009-10-12 15:30:00	3.80728e+06	1.6094e+16	0.0466579	1.9723e+08
2009-10-13 10:30:00	3.12039e+06	1.60942e+16	0.0382401	1.97233e+08
2009-10-16 11:00:00	2.84496e+06	1.6095e+16	0.0348647	1.97243e+08
2009-10-17 15:50:00	1.91976e+07	1.60961e+16	0.235264	1.97257e+08
2009-10-18 10:50:00	1.50371e+07	1.60973e+16	0.184278	1.97271e+08
2009-10-19 15:40:00	8.67066e+06	1.60985e+16	0.106258	1.97286e+08
2009-10-20 10:35:00	7.12692e+06	1.60991e+16	0.0873397	1.97293e+08
2009-10-22 10:25:00	2.04515e+07	1.61015e+16	0.250631	1.97322e+08
2009-10-22 16:10:00	7.90885e+06	1.61017e+16	0.0969222	1.97325e+08
2009-10-23 15:15:00	1.19064e+07	1.61026e+16	0.145912	1.97335e+08
2009-10-24 15:55:00	4.32175e+07	1.6105e+16	0.529626	1.97365e+08
2009-10-26 15:45:00	3.61078e+07	1.61118e+16	0.442497	1.97449e+08
2009-10-27 10:40:00	1.08591e+07	1.61134e+16	0.133077	1.97469e+08
2009-10-29 16:15:00	6.21162e+07	1.61205e+16	0.761228	1.97555e+08
2009-11-01 11:00:00	1.15835e+07	1.61293e+16	0.141955	1.97663e+08
2009-11-01 15:05:00	7.27706e+07	1.613e+16	0.891797	1.97671e+08
2009-11-02 15:50:00	2.53568e+07	1.61343e+16	0.310745	1.97725e+08
2009-11-03 14:55:00	5.40551e+07	1.61376e+16	0.66244	1.97765e+08
2009-11-04 15:40:00	3.53232e+08	1.61558e+16	4.32882	1.97987e+08
2009-11-05 10:35:00	5.52723e+08	1.61866e+16	6.77356	1.98365e+08
2009-11-07 10:25:00	2.62186e+08	1.62568e+16	3.21306	1.99225e+08
2009-11-10 10:55:00	4.80614e+07	1.62973e+16	0.588987	1.99722e+08
2009-11-11 15:45:00	4.29202e+07	1.6302e+16	0.525982	1.99779e+08
2009-11-12 10:40:00	1.35408e+08	1.63081e+16	1.65942	1.99854e+08
2009-11-13 11:25:00	5.49322e+07	1.63165e+16	0.673189	1.99958e+08
2009-11-13 15:30:00	2.57744e+08	1.63188e+16	3.15862	1.99986e+08
2009-11-14 10:30:00	2.73049e+08	1.6337e+16	3.34618	2.00208e+08
2009-11-14 16:15:00	2.52161e+07	1.63401e+16	0.309021	2.00246e+08
2009-11-15 11:15:00	1.84744e+08	1.63473e+16	2.26402	2.00334e+08
2009-11-15 15:20:00	3.24151e+08	1.6351e+16	3.97244	2.0038e+08
2009-11-16 16:00:00	3.01795e+08	1.63788e+16	3.69847	2.00721e+08
2009-11-17 15:05:00	4.76056e+08	1.64111e+16	5.83402	2.01117e+08
2009-11-19 10:50:00	1.12387e+08	1.64575e+16	1.37729	2.01685e+08
2009-11-20 15:40:00	1.61736e+08	1.64717e+16	1.98206	2.01859e+08
2009-11-21 10:35:00	1.09391e+08	1.64809e+16	1.34058	2.01972e+08
2009-11-22 11:20:00	1.59624e+08	1.64929e+16	1.95617	2.02119e+08
2009-11-22 15:25:00	1.45079e+08	1.64951e+16	1.77793	2.02146e+08
2009-11-23 16:10:00	8.07008e+07	1.65052e+16	0.98898	2.0227e+08
2009-11-24 11:05:00	1.17999e+08	1.6512e+16	1.44606	2.02353e+08
2009-11-24 15:15:00	1.79048e+08	1.65142e+16	2.19421	2.0238e+08
2009-11-25 10:10:00	4.34416e+07	1.65218e+16	0.532372	2.02473e+08
2009-11-26 10:55:00	6.84661e+07	1.65268e+16	0.839046	2.02534e+08
2009-11-26 15:00:00	4.4651e+07	1.65276e+16	0.547194	2.02544e+08
2009-11-27 15:45:00	1.96336e+08	1.65383e+16	2.40607	2.02676e+08
2009-11-28 10:40:00	2.27158e+08	1.65527e+16	2.78379	2.02852e+08
2009-11-29 11:25:00	5.07687e+07	1.65651e+16	0.622165	2.03004e+08
2009-11-29 15:30:00	8.60242e+06	1.65656e+16	0.105422	2.03009e+08
2009-11-30 10:30:00	6.33864e+07	1.6568e+16	0.776794	2.03039e+08
2009-11-30 16:15:00	6.89126e+07	1.65694e+16	0.844517	2.03056e+08
2009-12-01 11:15:00	1.31407e+08	1.65762e+16	1.61038	2.0314e+08
2009-12-01 15:20:00	1.08555e+08	1.6578e+16	1.33033	2.03162e+08
2009-12-02 16:00:00	1.95573e+07	1.65837e+16	0.239672	2.03232e+08
2009-12-04 15:50:00	3.32431e+07	1.65882e+16	0.407391	2.03287e+08
2009-12-05 10:50:00	7.6467e+07	1.6592e+16	0.937096	2.03333e+08
2009-12-06 15:40:00	9.47376e+07	1.66009e+16	1.161	2.03442e+08
2009-12-07 10:35:00	1.24598e+08	1.66083e+16	1.52693	2.03534e+08
2009-12-08 11:20:00	7.74185e+07	1.66173e+16	0.948756	2.03644e+08
2009-12-08 15:25:00	7.40549e+07	1.66185e+16	0.907536	2.03658e+08
2009-12-09 10:25:00	1.83224e+08	1.66273e+16	2.24539	2.03765e+08
2009-12-09 16:10:00	4.75794e+07	1.66296e+16	0.583081	2.03795e+08
2009-12-10 11:05:00	1.35535e+08	1.66359e+16	1.66097	2.03871e+08
2009-12-10 15:15:00	2.23035e+08	1.66386e+16	2.73327	2.03904e+08
2009-12-11 10:10:00	1.0896e+08	1.66499e+16	1.3353	2.04043e+08
2009-12-11 15:55:00	9.54988e+07	1.6652e+16	1.17033	2.04069e+08
2009-12-13 15:45:00	7.85997e+07	1.6667e+16	0.963232	2.04252e+08
2009-12-14 10:40:00	6.43144e+07	1.66718e+16	0.788167	2.04312e+08
2009-12-15 15:30:00	7.10336e+07	1.66789e+16	0.87051	2.04398e+08
2009-12-17 11:15:00	1.36667e+08	1.66952e+16	1.67484	2.04598e+08
2009-12-17 15:20:00	1.623e+08	1.66974e+16	1.98897	2.04625e+08
2009-12-19 15:05:00	1.15933e+08	1.67213e+16	1.42074	2.04918e+08
2009-12-20 15:50:00	1.53627e+08	1.67334e+16	1.88268	2.05066e+08
2009-12-21 10:50:00	2.99813e+08	1.67489e+16	3.67417	2.05256e+08
2009-12-22 15:40:00	2.32835e+08	1.67765e+16	2.85337	2.05594e+08
2009-12-23 10:35:00	1.82988e+08	1.67907e+16	2.2425	2.05768e+08
2009-12-24 11:20:00	7.89796e+07	1.68023e+16	0.967887	2.05911e+08
2009-12-24 15:25:00	9.17647e+07	1.68036e+16	1.12457	2.05926e+08
2009-12-25 10:25:00	6.89338e+07	1.68091e+16	0.844777	2.05994e+08
2009-12-26 11:05:00	4.3861e+07	1.68141e+16	0.537513	2.06055e+08
2009-12-26 15:15:00	1.70466e+08	1.68157e+16	2.08904	2.06075e+08
2009-12-27 15:55:00	8.51582e+07	1.6827e+16	1.04361	2.06214e+08
2009-12-28 10:55:00	2.16798e+08	1.68374e+16	2.65684	2.0634e+08
2009-12-28 15:00:00	4.39304e+08	1.68422e+16	5.38362	2.06399e+08
2009-12-29 11:35:00	3.1295e+08	1.68701e+16	3.83517	2.06741e+08
2009-12-29 15:45:00	1.7518e+08	1.68737e+16	2.14682	2.06786e+08
2009-12-30 10:40:00	5.84016e+08	1.68996e+16	7.15706	2.07103e+08
2010-01-01 10:30:00	1.79822e+08	1.69653e+16	2.2037	2.07909e+08
2010-01-01 16:15:00	1.93758e+08	1.69692e+16	2.37448	2.07956e+08
2010-01-03 16:00:00	3.67324e+08	1.70174e+16	4.50152	2.08547e+08
2010-01-04 11:00:00	2.9996e+08	1.70403e+16	3.67599	2.08827e+08
2010-01-04 15:05:00	4.64129e+08	1.70459e+16	5.68785	2.08896e+08
2010-01-05 15:50:00	3.60346e+08	1.70826e+16	4.416	2.09346e+08
2010-01-06 10:50:00	3.63032e+08	1.71073e+16	4.44893	2.09649e+08
2010-01-07 15:40:00	1.86147e+08	1.71358e+16	2.28122	2.09998e+08
2010-01-08 10:35:00	3.28975e+08	1.71534e+16	4.03155	2.10213e+08
2010-01-08 16:20:00	5.12128e+08	1.71621e+16	6.27607	2.1032e+08
2010-01-09 11:20:00	1.56751e+08	1.7185e+16	1.92097	2.106e+08
2010-01-09 15:25:00	8.52845e+07	1.71867e+16	1.04515	2.10622e+08
2010-01-10 16:10:00	4.5062e+08	1.72106e+16	5.52231	2.10914e+08
2010-01-11 11:05:00	2.82674e+08	1.72356e+16	3.46414	2.1122e+08
2010-01-11 15:15:00	9.84242e+07	1.72384e+16	1.20618	2.11255e+08
2010-01-12 15:55:00	3.86665e+08	1.726e+16	4.73855	2.11519e+08
2010-01-13 10:55:00	3.01957e+08	1.72835e+16	3.70046	2.11808e+08
2010-01-14 11:35:00	6.03236e+08	1.73237e+16	7.3926	2.12301e+08
2010-01-14 15:45:00	6.87721e+08	1.73334e+16	8.42796	2.12419e+08
2010-01-15 10:40:00	5.67566e+08	1.73762e+16	6.95547	2.12943e+08
2010-01-16 11:25:00	1.93839e+08	1.74101e+16	2.37547	2.13359e+08
2010-01-16 15:30:00	1.66629e+08	1.74127e+16	2.04202	2.13391e+08
2010-01-17 10:30:00	1.52763e+08	1.74236e+16	1.8721	2.13525e+08
2010-01-17 16:15:00	1.74867e+08	1.7427e+16	2.14298	2.13567e+08
2010-01-18 11:10:00	4.59115e+08	1.74486e+16	5.62641	2.13831e+08
2010-01-18 15:20:00	3.87134e+08	1.7455e+16	4.74429	2.13909e+08
2010-01-19 16:00:00	5.12976e+08	1.74949e+16	6.28647	2.14399e+08
2010-01-20 11:00:00	2.46613e+08	1.75209e+16	3.02222	2.14717e+08
2010-01-21 15:50:00	5.23066e+08	1.75609e+16	6.41012	2.15207e+08
2010-01-23 11:30:00	5.09641e+08	1.7642e+16	6.24561	2.16201e+08
2010-01-23 15:40:00	1.60867e+08	1.76471e+16	1.97141	2.16263e+08
2010-01-24 10:35:00	4.24951e+08	1.7667e+16	5.20773	2.16507e+08
2010-01-24 16:20:00	9.99352e+08	1.76817e+16	12.247	2.16688e+08
2010-01-25 11:20:00	7.506e+08	1.77416e+16	9.19853	2.17422e+08
2010-01-25 15:25:00	1.4257e+08	1.77482e+16	1.74718	2.17502e+08
2010-01-28 15:55:00	2.93409e+08	1.78051e+16	3.5957	2.18199e+08
2010-01-30 11:35:00	1.01822e+09	1.79082e+16	12.4782	2.19463e+08
2010-01-30 15:45:00	7.46998e+08	1.79214e+16	9.15439	2.19625e+08
2010-01-31 10:40:00	2.75036e+08	1.79562e+16	3.37054	2.20051e+08
2010-02-01 15:30:00	6.10134e+07	1.79736e+16	0.747713	2.20265e+08
2010-02-02 16:15:00	8.39087e+08	1.80137e+16	10.2829	2.20757e+08
2010-02-03 11:10:00	4.01308e+08	1.8056e+16	4.91798	2.21274e+08
2010-02-05 11:00:00	2.66851e+08	1.81135e+16	3.27023	2.21979e+08
2010-02-06 15:50:00	3.63745e+08	1.81462e+16	4.45765	2.2238e+08
2010-02-07 14:55:00	2.69381e+08	1.81725e+16	3.30124	2.22703e+08
2010-02-08 15:40:00	5.35762e+08	1.82084e+16	6.56571	2.23142e+08
2010-02-09 10:35:00	6.82081e+08	1.82499e+16	8.35884	2.2365e+08
2010-02-10 11:20:00	4.48287e+08	1.83002e+16	5.49371	2.24267e+08
2010-02-10 15:25:00	3.37181e+08	1.8306e+16	4.13212	2.24338e+08
2010-02-11 10:25:00	3.57431e+08	1.83298e+16	4.38028	2.24629e+08
2010-02-11 16:10:00	4.8163e+08	1.83384e+16	5.90232	2.24736e+08
2010-02-12 11:05:00	5.08859e+08	1.83722e+16	6.23602	2.25149e+08
2010-02-13 10:10:00	1.00254e+08	1.83975e+16	1.2286	2.25459e+08
2010-02-13 15:55:00	4.38529e+08	1.8403e+16	5.37413	2.25528e+08
2010-02-14 10:55:00	3.76378e+08	1.84309e+16	4.61247	2.25869e+08
2010-02-15 11:35:00	6.43716e+08	1.84762e+16	7.88867	2.26424e+08
2010-02-15 15:45:00	4.44187e+08	1.84844e+16	5.44347	2.26524e+08
2010-02-16 10:40:00	4.7415e+08	1.85156e+16	5.81066	2.26907e+08
2010-02-16 16:25:00	7.26582e+08	1.85281e+16	8.90419	2.2706e+08
2010-02-18 16:15:00	2.36524e+08	1.8611e+16	2.89858	2.28076e+08
2010-02-19 11:15:00	1.46988e+08	1.86241e+16	1.80132	2.28237e+08
2010-02-20 11:55:00	2.81296e+08	1.86431e+16	3.44726	2.2847e+08
2010-02-21 11:00:00	2.30449e+07	1.86558e+16	0.282414	2.28625e+08
2010-02-22 15:50:00	4.77866e+07	1.86594e+16	0.585621	2.2867e+08
2010-02-23 10:50:00	5.66503e+08	1.86805e+16	6.94244	2.28927e+08
2010-02-24 11:30:00	5.16423e+08	1.87285e+16	6.32871	2.29516e+08
2010-02-24 15:40:00	5.14196e+08	1.87363e+16	6.30142	2.29611e+08
2010-02-25 10:35:00	7.03059e+08	1.87777e+16	8.61592	2.30119e+08
2010-02-25 16:20:00	4.81546e+08	1.879e+16	5.90131	2.30269e+08
2010-02-27 10:25:00	2.74543e+08	1.88472e+16	3.3645	2.30971e+08
2010-02-27 16:10:00	1.86367e+08	1.8852e+16	2.28391	2.3103e+08
2010-02-28 11:05:00	2.99982e+08	1.88686e+16	3.67625	2.31233e+08
2010-02-28 15:15:00	3.51855e+08	1.88735e+16	4.31195	2.31292e+08
2010-03-01 15:55:00	8.49408e+07	1.88929e+16	1.04094	2.3153e+08
2010-03-02 10:55:00	1.32209e+08	1.89003e+16	1.62021	2.31621e+08
2010-03-02 15:00:00	2.85177e+08	1.89034e+16	3.49481	2.31659e+08
2010-03-03 11:35:00	3.56834e+08	1.89271e+16	4.37296	2.3195e+08
2010-03-03 15:45:00	4.24817e+08	1.8933e+16	5.20609	2.32022e+08
2010-03-04 10:40:00	2.10639e+08	1.89546e+16	2.58136	2.32287e+08
2010-03-05 11:25:00	2.51912e+08	1.89752e+16	3.08716	2.3254e+08
2010-03-05 15:30:00	1.58966e+08	1.89783e+16	1.94811	2.32577e+08
2010-03-06 10:30:00	2.6137e+08	1.89926e+16	3.20306	2.32753e+08
2010-03-06 16:15:00	4.53812e+08	1.9e+16	5.56142	2.32844e+08
2010-03-07 11:15:00	3.62793e+08	1.9028e+16	4.44599	2.33186e+08
2010-03-07 15:20:00	2.72411e+08	1.90326e+16	3.33837	2.33243e+08
2010-03-08 16:00:00	4.33091e+08	1.9064e+16	5.30749	2.33627e+08
2010-03-09 11:00:00	4.57232e+08	1.90944e+16	5.60333	2.34e+08
2010-03-10 15:50:00	3.24557e+08	1.9135e+16	3.97741	2.34497e+08
2010-03-11 10:50:00	3.20806e+08	1.91571e+16	3.93144	2.34768e+08
2010-03-12 11:30:00	2.63386e+08	1.9183e+16	3.22777	2.35086e+08
2010-03-12 15:35:00	2.25058e+08	1.91866e+16	2.75806	2.3513e+08
2010-03-13 10:35:00	6.0649e+07	1.91964e+16	0.743247	2.35249e+08
2010-03-14 11:20:00	3.42985e+08	1.92143e+16	4.20324	2.3547e+08
2010-03-14 15:25:00	4.25978e+08	1.922e+16	5.22032	2.35539e+08
2010-03-15 16:10:00	4.13796e+08	1.92574e+16	5.07103	2.35998e+08
2010-03-16 11:05:00	3.68577e+08	1.9284e+16	4.51688	2.36324e+08
2010-03-17 15:55:00	2.61488e+08	1.93167e+16	3.20451	2.36725e+08
2010-03-18 10:55:00	4.07586e+08	1.93396e+16	4.99493	2.37005e+08
2010-03-20 10:40:00	3.11098e+08	1.94014e+16	3.81248	2.37762e+08
2010-03-20 16:25:00	3.67861e+08	1.94084e+16	4.5081	2.37848e+08
2010-03-21 11:25:00	2.16653e+08	1.94284e+16	2.65506	2.38093e+08
2010-03-23 11:15:00	2.51865e+08	1.94688e+16	3.08658	2.38588e+08
2010-03-25 11:00:00	2.73727e+08	1.95139e+16	3.3545	2.39141e+08
2010-03-25 15:05:00	1.7196e+08	1.95172e+16	2.10736	2.39181e+08
2010-03-26 15:50:00	2.98645e+08	1.95382e+16	3.65987	2.39438e+08
2010-03-27 10:50:00	3.07122e+08	1.95589e+16	3.76375	2.39692e+08
2010-03-28 11:30:00	2.84748e+08	1.95852e+16	3.48956	2.40014e+08
2010-03-28 15:35:00	2.8402e+08	1.95893e+16	3.48063	2.40066e+08
2010-03-29 10:35:00	1.23939e+08	1.96033e+16	1.51886	2.40237e+08
2010-03-29 16:20:00	7.56362e+07	1.96054e+16	0.926915	2.40262e+08
2010-03-30 11:20:00	2.01641e+08	1.96148e+16	2.47108	2.40378e+08
2010-03-30 15:25:00	2.47142e+08	1.96181e+16	3.0287	2.40418e+08
2010-03-31 10:25:00	1.72702e+08	1.96325e+16	2.11645	2.40594e+08
2010-03-31 16:10:00	3.09106e+08	1.96375e+16	3.78806	2.40656e+08
2010-04-01 11:05:00	2.9023e+08	1.96579e+16	3.55674	2.40906e+08
2010-04-01 15:15:00	1.05488e+08	1.96609e+16	1.29275	2.40942e+08
2010-04-03 10:55:00	2.59611e+08	1.96896e+16	3.1815	2.41294e+08
2010-04-04 11:35:00	2.56343e+08	1.97125e+16	3.14146	2.41574e+08
2010-04-04 15:45:00	3.09861e+08	1.97167e+16	3.79732	2.41626e+08
2010-04-05 10:40:00	2.69205e+08	1.97364e+16	3.29908	2.41868e+08
2010-04-05 16:25:00	4.30552e+07	1.97397e+16	0.527637	2.41908e+08
2010-04-06 11:25:00	4.33424e+08	1.9756e+16	5.31157	2.42107e+08
2010-04-06 15:30:00	4.68848e+08	1.97626e+16	5.74568	2.42189e+08
2010-04-07 10:30:00	3.74953e+08	1.97915e+16	4.59501	2.42542e+08
2010-04-07 16:15:00	8.56898e+08	1.98042e+16	10.5012	2.42699e+08
2010-04-08 11:15:00	5.22113e+08	1.98514e+16	6.39844	2.43277e+08
2010-04-08 15:20:00	2.70822e+08	1.98572e+16	3.3189	2.43348e+08
2010-04-09 16:00:00	2.65568e+08	1.9881e+16	3.25451	2.4364e+08
2010-04-10 11:00:00	1.90954e+08	1.98966e+16	2.34013	2.43831e+08
2010-04-11 11:45:00	3.76867e+08	1.99219e+16	4.61846	2.44141e+08
2010-04-11 15:50:00	2.81813e+08	1.99268e+16	3.45359	2.442e+08
2010-04-12 10:50:00	1.9017e+08	1.99429e+16	2.33052	2.44398e+08
2010-04-13 11:30:00	3.5296e+08	1.9967e+16	4.3255	2.44694e+08
2010-04-13 15:35:00	1.88615e+08	1.9971e+16	2.31145	2.44743e+08
2010-04-15 11:20:00	3.24979e+08	2.00114e+16	3.98259	2.45238e+08
2010-04-16 10:25:00	1.39019e+08	2.00307e+16	1.70366	2.45475e+08
2010-04-17 11:05:00	3.69528e+08	2.00533e+16	4.52852	2.45751e+08
2010-04-17 15:10:00	2.19282e+08	2.00576e+16	2.68728	2.45804e+08
2010-04-18 10:10:00	1.64064e+08	2.00707e+16	2.01059	2.45965e+08
2010-04-18 15:55:00	5.46529e+08	2.00781e+16	6.69766	2.46055e+08
2010-04-19 10:55:00	4.20836e+08	2.01112e+16	5.1573	2.46461e+08
2010-04-20 11:35:00	2.55012e+08	2.01412e+16	3.12515	2.46828e+08
2010-04-20 15:45:00	3.39676e+08	2.01456e+16	4.1627	2.46883e+08
2010-04-21 10:40:00	3.24003e+08	2.01682e+16	3.97063	2.4716e+08
2010-04-21 16:25:00	6.88296e+08	2.01787e+16	8.435	2.47288e+08
2010-04-22 11:25:00	3.06898e+08	2.02128e+16	3.761	2.47705e+08
2010-04-22 15:30:00	3.23155e+08	2.02174e+16	3.96023	2.47762e+08
2010-04-23 10:30:00	5.36197e+07	2.02303e+16	0.657105	2.4792e+08
2010-04-23 16:15:00	1.34302e+08	2.02322e+16	1.64586	2.47944e+08
2010-04-24 11:10:00	1.13108e+08	2.02406e+16	1.38613	2.48047e+08
2010-04-24 15:20:00	6.78583e+07	2.0242e+16	0.831596	2.48064e+08
2010-04-25 10:15:00	8.5542e+07	2.02472e+16	1.04831	2.48128e+08
2010-04-25 16:00:00	1.11078e+08	2.02493e+16	1.36125	2.48153e+08
2010-04-26 11:00:00	1.82651e+08	2.02593e+16	2.23836	2.48276e+08
2010-04-27 11:45:00	1.8802e+08	2.02758e+16	2.30416	2.48478e+08
2010-04-27 15:50:00	9.76033e+07	2.02779e+16	1.19612	2.48504e+08
2010-04-30 10:35:00	1.51888e+08	2.03079e+16	1.86137	2.48871e+08
2010-04-30 16:20:00	1.41299e+08	2.03109e+16	1.7316	2.48908e+08
2010-05-03 11:05:00	5.58356e+07	2.03346e+16	0.684259	2.49199e+08
2010-05-04 15:55:00	7.88863e+07	2.03416e+16	0.966744	2.49284e+08
2010-05-05 15:00:00	1.08939e+08	2.03494e+16	1.33503	2.4938e+08
2010-05-06 11:35:00	3.51071e+08	2.03665e+16	4.30235	2.49589e+08
2010-05-06 15:45:00	1.71794e+08	2.03704e+16	2.10532	2.49637e+08
2010-05-07 10:40:00	3.42718e+08	2.03879e+16	4.19998	2.49852e+08
2010-05-07 14:50:00	1.21168e+08	2.03914e+16	1.4849	2.49894e+08
2010-05-08 11:25:00	6.90469e+08	2.04214e+16	8.46162	2.50263e+08
2010-05-09 10:30:00	3.22885e+08	2.04635e+16	3.95693	2.50779e+08
2010-05-09 16:15:00	3.65627e+08	2.04707e+16	4.48072	2.50866e+08
2010-05-10 11:10:00	1.94443e+08	2.04897e+16	2.38288	2.511e+08
2010-05-10 15:20:00	1.1721e+08	2.04921e+16	1.43639	2.51128e+08
2010-05-11 10:15:00	1.60177e+08	2.05015e+16	1.96296	2.51244e+08
2010-05-12 11:00:00	4.61013e+08	2.05292e+16	5.64967	2.51583e+08
2010-05-13 15:50:00	5.50099e+08	2.05817e+16	6.74141	2.52226e+08
2010-05-14 14:55:00	1.75959e+08	2.06118e+16	2.15636	2.52596e+08
2010-05-15 11:30:00	7.99082e+08	2.0648e+16	9.79268	2.53039e+08
2010-05-16 10:35:00	4.50799e+08	2.06999e+16	5.5245	2.53675e+08
2010-05-19 11:05:00	7.91442e+08	2.0862e+16	9.69904	2.55662e+08
2010-05-22 15:45:00	3.55791e+08	2.10203e+16	4.36019	2.57602e+08
2010-05-23 10:40:00	5.71819e+08	2.10519e+16	7.00759	2.57989e+08
2010-05-25 16:15:00	8.71748e+08	2.11912e+16	10.6832	2.59695e+08
2010-05-26 15:20:00	5.36856e+08	2.12497e+16	6.57911	2.60413e+08
2010-05-29 15:50:00	5.75441e+08	2.13948e+16	7.05197	2.62192e+08
2010-05-31 11:30:00	4.88389e+08	2.14785e+16	5.98516	2.63216e+08
2010-06-01 10:35:00	1.39433e+08	2.15045e+16	1.70874	2.63536e+08
2010-06-04 11:05:00	2.47235e+08	2.1555e+16	3.02985	2.64154e+08
2010-06-07 15:45:00	3.6602e+08	2.16396e+16	4.48554	2.65191e+08
2010-06-08 10:40:00	4.57311e+08	2.16677e+16	5.6043	2.65535e+08
2010-06-10 16:15:00	3.3773e+08	2.17443e+16	4.13884	2.66475e+08
2010-06-11 15:20:00	1.39119e+08	2.17642e+16	1.70489	2.66718e+08
2010-06-15 14:55:00	1.90394e+08	2.18208e+16	2.33326	2.67412e+08
2010-06-23 11:35:00	7.35132e+08	2.21352e+16	9.00898	2.71264e+08
2010-06-23 15:45:00	1.54002e+08	2.21418e+16	1.88728	2.71346e+08
2010-06-24 10:40:00	1.65212e+08	2.21527e+16	2.02466	2.71479e+08
2010-06-28 10:15:00	1.39198e+08	2.22051e+16	1.70586	2.72121e+08
2010-06-30 15:50:00	1.40808e+08	2.22321e+16	1.72559	2.72452e+08
2010-07-02 11:30:00	4.27575e+08	2.22767e+16	5.23989	2.72999e+08
2010-07-06 11:05:00	2.2353e+08	2.23888e+16	2.73934	2.74372e+08
2010-07-08 15:00:00	2.27152e+08	2.24309e+16	2.78373	2.74888e+08
2010-07-09 11:35:00	9.95179e+08	2.24762e+16	12.1958	2.75443e+08
2010-07-12 16:15:00	4.67847e+08	2.26781e+16	5.73342	2.77918e+08
2010-07-13 11:10:00	2.86331e+08	2.27038e+16	3.50895	2.78232e+08
2010-07-16 15:50:00	5.79654e+08	2.28233e+16	7.1036	2.79697e+08
2010-07-18 11:30:00	9.43723e+08	2.2943e+16	11.5652	2.81164e+08
2010-07-19 10:35:00	2.75866e+08	2.29937e+16	3.38071	2.81785e+08
2010-07-19 16:20:00	1.01418e+09	2.3007e+16	12.4287	2.81949e+08
2010-07-20 15:25:00	3.27162e+08	2.30628e+16	4.00934	2.82632e+08
2010-07-22 11:05:00	3.74632e+08	2.31179e+16	4.59108	2.83308e+08
2010-07-23 15:55:00	4.15158e+08	2.31589e+16	5.08772	2.8381e+08
2010-07-24 15:00:00	1.40066e+08	2.3182e+16	1.71649	2.84093e+08
2010-07-25 11:35:00	1.0579e+08	2.31911e+16	1.29645	2.84204e+08
2010-07-26 10:40:00	2.35323e+08	2.32053e+16	2.88386	2.84378e+08
2010-07-28 16:15:00	4.18941e+08	2.32684e+16	5.13408	2.85151e+08
2010-07-29 11:10:00	5.89982e+08	2.33027e+16	7.23017	2.85572e+08
2010-07-30 10:15:00	2.08002e+08	2.33359e+16	2.54904	2.85979e+08
2010-08-03 11:30:00	5.26593e+08	2.34645e+16	6.45335	2.87555e+08
2010-08-04 10:35:00	2.64823e+08	2.34973e+16	3.24538	2.87958e+08
2010-08-04 16:20:00	3.36357e+08	2.35036e+16	4.12202	2.88034e+08
2010-08-08 15:55:00	1.66485e+08	2.35901e+16	2.04026	2.89094e+08
2010-08-09 15:00:00	4.08609e+08	2.3614e+16	5.00747	2.89387e+08
2010-08-10 11:35:00	2.6758e+08	2.3639e+16	3.27917	2.89694e+08
2010-08-11 10:40:00	3.66757e+08	2.36654e+16	4.49457	2.90017e+08
2010-08-11 16:25:00	5.53872e+08	2.36749e+16	6.78765	2.90134e+08
2010-08-12 11:25:00	5.5094e+08	2.37127e+16	6.75171	2.90597e+08
2010-08-12 15:30:00	3.79588e+08	2.37195e+16	4.65181	2.90681e+08
2010-08-13 10:30:00	4.2781e+08	2.37472e+16	5.24277	2.91019e+08
2010-08-13 16:15:00	5.50277e+08	2.37573e+16	6.7436	2.91143e+08
2010-08-14 11:10:00	5.98598e+08	2.37964e+16	7.33577	2.91622e+08
2010-08-15 10:15:00	2.41947e+08	2.38313e+16	2.96504	2.9205e+08
2010-08-15 16:00:00	6.97781e+08	2.3841e+16	8.55124	2.9217e+08
2010-08-16 11:00:00	3.92457e+08	2.38783e+16	4.80952	2.92627e+08
2010-08-19 11:30:00	1.10877e+09	2.40742e+16	13.5879	2.95027e+08
2010-08-20 10:35:00	6.194e+08	2.4146e+16	7.59068	2.95907e+08
2010-08-20 16:20:00	4.92889e+08	2.41576e+16	6.04031	2.96049e+08
2010-08-21 09:40:00	1.13501e+07	2.41733e+16	0.139094	2.96241e+08
2010-08-23 11:05:00	3.78533e+08	2.4208e+16	4.63888	2.96666e+08
2010-08-23 15:10:00	3.39296e+08	2.42132e+16	4.15804	2.96731e+08
2010-08-27 10:40:00	8.1174e+08	2.44028e+16	9.94779	2.99054e+08
2010-08-28 11:25:00	8.56735e+08	2.44772e+16	10.4992	2.99965e+08
2010-08-28 15:30:00	1.31473e+09	2.44931e+16	16.1119	3.00161e+08
2010-08-29 10:30:00	1.28335e+09	2.4582e+16	15.7273	3.0125e+08
2010-08-30 11:10:00	4.41258e+09	2.48349e+16	54.0758	3.04349e+08
2010-08-30 15:15:00	1.08151e+09	2.48752e+16	13.2538	3.04844e+08
2010-09-01 11:00:00	1.85024e+09	2.51061e+16	22.6746	3.07673e+08
2010-09-01 15:05:00	9.57526e+08	2.51268e+16	11.7344	3.07926e+08
2010-09-02 15:50:00	6.32285e+08	2.51976e+16	7.7486	3.08794e+08
2010-09-03 10:50:00	1.48951e+09	2.52702e+16	18.2538	3.09683e+08
2010-09-06 11:20:00	8.99525e+08	2.55819e+16	11.0236	3.13504e+08
2010-09-06 15:25:00	2.44617e+09	2.56065e+16	29.9775	3.13805e+08
2010-09-07 10:25:00	1.61934e+08	2.56957e+16	1.98448	3.14898e+08
2010-09-07 16:05:00	2.80663e+08	2.57002e+16	3.43949	3.14954e+08
2010-09-09 15:55:00	5.77846e+08	2.57741e+16	7.08145	3.1586e+08
2010-09-10 10:55:00	4.30429e+08	2.58086e+16	5.27487	3.16282e+08
2010-09-10 16:35:00	2.37024e+09	2.58372e+16	29.047	3.16632e+08
2010-09-11 15:40:00	1.02402e+09	2.59782e+16	12.5493	3.18361e+08
2010-09-12 10:40:00	9.45772e+08	2.60456e+16	11.5903	3.19186e+08
2010-09-12 16:25:00	1.30973e+09	2.60689e+16	16.0507	3.19472e+08
2010-09-14 10:30:00	5.67175e+08	2.62111e+16	6.95067	3.21215e+08
2010-09-15 11:10:00	6.84575e+08	2.62667e+16	8.3894	3.21896e+08
2010-09-15 15:15:00	4.44783e+08	2.6275e+16	5.45077	3.21997e+08
2010-09-16 16:00:00	2.73669e+08	2.6307e+16	3.35379	3.2239e+08
2010-09-17 11:00:00	1.18241e+09	2.63568e+16	14.4903	3.23e+08
2010-09-20 11:30:00	9.99176e+08	2.66415e+16	12.2448	3.26489e+08
2010-09-20 15:35:00	1.47265e+09	2.66597e+16	18.0472	3.26712e+08
2010-09-21 10:35:00	9.94011e+08	2.6744e+16	12.1815	3.27745e+08
2010-09-21 16:20:00	1.85778e+09	2.67735e+16	22.7669	3.28107e+08
2010-09-22 11:20:00	4.38634e+08	2.68521e+16	5.37541	3.2907e+08
2010-09-23 10:25:00	1.11057e+08	2.68749e+16	1.361	3.29349e+08
2010-09-23 16:05:00	4.9781e+08	2.68811e+16	6.10061	3.29426e+08
2010-09-25 15:55:00	1.73264e+08	2.69389e+16	2.12334	3.30134e+08
2010-09-28 10:40:00	1.29393e+08	2.69753e+16	1.58569	3.30579e+08
2010-09-28 16:25:00	1.73674e+08	2.69784e+16	2.12835	3.30618e+08
2010-09-30 10:30:00	7.0758e+07	2.69969e+16	0.867133	3.30845e+08
2010-09-30 16:10:00	3.66967e+07	2.6998e+16	0.449715	3.30858e+08
2010-10-01 11:10:00	5.08105e+07	2.7001e+16	0.622678	3.30895e+08
2010-10-01 15:15:00	1.40851e+08	2.70024e+16	1.72611	3.30912e+08
2010-10-02 16:00:00	1.89133e+08	2.70171e+16	2.31781	3.31092e+08
2010-10-03 11:00:00	6.9586e+07	2.7026e+16	0.85277	3.31201e+08
2010-10-04 11:45:00	1.36619e+08	2.70352e+16	1.67425	3.31313e+08
2010-10-04 15:50:00	1.24543e+08	2.70371e+16	1.52626	3.31337e+08
2010-10-05 10:50:00	3.19057e+08	2.70522e+16	3.91002	3.31523e+08
2010-10-05 16:30:00	1.26141e+09	2.70684e+16	15.4584	3.3172e+08
2010-10-06 11:30:00	3.71631e+08	2.71242e+16	4.5543	3.32405e+08
2010-10-06 15:35:00	3.63905e+08	2.71296e+16	4.45962	3.32471e+08
2010-10-07 10:35:00	4.41353e+08	2.71572e+16	5.40873	3.32808e+08
2010-10-09 10:25:00	4.5619e+08	2.72344e+16	5.59056	3.33755e+08
2010-10-09 16:05:00	1.06846e+09	2.725e+16	13.0939	3.33946e+08
2010-10-12 10:55:00	1.01858e+09	2.75011e+16	12.4825	3.37023e+08
2010-10-12 15:00:00	1.82064e+08	2.75099e+16	2.23117	3.37131e+08
2010-10-12 16:35:00	1.58874e+09	2.75149e+16	19.4699	3.37193e+08
2010-10-14 10:40:00	2.14184e+09	2.77975e+16	26.248	3.40656e+08
2010-10-14 16:25:00	2.10592e+09	2.78415e+16	25.8079	3.41195e+08
2010-10-15 11:25:00	1.30152e+09	2.7958e+16	15.95	3.42623e+08
2010-10-15 15:30:00	9.43129e+08	2.79745e+16	11.558	3.42825e+08
2010-10-16 16:10:00	9.05583e+08	2.80566e+16	11.0978	3.43831e+08
2010-10-17 11:10:00	8.30311e+08	2.8116e+16	10.1754	3.44558e+08
2010-10-17 15:15:00	4.16144e+08	2.81251e+16	5.0998	3.44671e+08
2010-10-18 16:00:00	1.23923e+09	2.81989e+16	15.1867	3.45575e+08
2010-10-20 15:50:00	1.42632e+08	2.83179e+16	1.74794	3.47033e+08
2010-10-21 16:30:00	2.59693e+08	2.83357e+16	3.18252	3.47251e+08
2010-10-22 11:30:00	3.48289e+08	2.83565e+16	4.26825	3.47506e+08
2010-10-22 15:35:00	2.61989e+07	2.83593e+16	0.321065	3.4754e+08
2010-10-23 10:35:00	9.53704e+07	2.83634e+16	1.16876	3.47591e+08
2010-10-24 11:20:00	1.06903e+08	2.83724e+16	1.31009	3.47701e+08
2010-10-24 15:25:00	1.51763e+07	2.83733e+16	0.185984	3.47712e+08
2010-10-25 10:25:00	2.27724e+07	2.83746e+16	0.279073	3.47728e+08
2010-10-25 16:05:00	3.17336e+07	2.83752e+16	0.388892	3.47735e+08
2010-10-28 10:55:00	1.39186e+08	2.83957e+16	1.70571	3.47987e+08
2010-10-30 10:40:00	1.73016e+07	2.84092e+16	0.212029	3.48152e+08
2010-10-30 16:25:00	1.00221e+08	2.84104e+16	1.22819	3.48167e+08
2010-11-03 16:00:00	1.73266e+07	2.84306e+16	0.212336	3.48415e+08
2010-11-04 15:05:00	1.31999e+07	2.84319e+16	0.161764	3.4843e+08
2010-11-06 10:50:00	3.67172e+06	2.84332e+16	0.0449966	3.48447e+08
2010-11-09 11:20:00	3.814e+06	2.84342e+16	0.0467403	3.48458e+08
2010-11-11 11:05:00	3.07323e+06	2.84348e+16	0.0376621	3.48466e+08
2010-11-12 15:55:00	3.23495e+06	2.84351e+16	0.039644	3.4847e+08
2010-11-14 11:35:00	3.39427e+06	2.84357e+16	0.0415965	3.48476e+08
2010-11-14 15:40:00	3.89162e+06	2.84357e+16	0.0476914	3.48477e+08
2010-11-17 16:10:00	1.26176e+06	2.84364e+16	0.0154627	3.48485e+08
2010-11-18 11:10:00	3.18667e+06	2.84365e+16	0.0390523	3.48487e+08
2010-11-19 10:15:00	1.52511e+06	2.84367e+16	0.01869	3.48489e+08
2010-11-20 11:00:00	1.80664e+06	2.84369e+16	0.0221402	3.48491e+08
2010-11-24 10:35:00	1.40441e+06	2.84374e+16	0.0172109	3.48498e+08
2010-11-26 10:25:00	1.20926e+06	2.84377e+16	0.0148194	3.48501e+08
2010-11-26 16:05:00	1.12565e+06	2.84377e+16	0.0137947	3.48501e+08
2010-11-28 15:55:00	664282	2.84378e+16	0.00814071	3.48503e+08
2010-12-01 10:40:00	954956	2.8438e+16	0.0117029	3.48505e+08
2010-12-07 15:50:00	848858	2.84385e+16	0.0104027	3.48511e+08
2010-12-13 11:05:00	183534	2.84388e+16	0.00224919	3.48514e+08
2010-12-20 11:10:00	2.39378e+06	2.84395e+16	0.0293355	3.48524e+08
2010-12-23 15:50:00	735780	2.844e+16	0.00901691	3.48529e+08
2011-01-01 11:35:00	523932	2.84405e+16	0.00642074	3.48535e+08
2011-01-01 15:40:00	473463	2.84405e+16	0.00580224	3.48535e+08
2011-01-03 11:25:00	1.32414e+06	2.84406e+16	0.0162272	3.48537e+08
2011-01-03 15:30:00	656782	2.84406e+16	0.0080488	3.48537e+08
2011-01-05 11:10:00	539232	2.84407e+16	0.00660824	3.48538e+08
2011-01-06 16:00:00	476863	2.84408e+16	0.00584391	3.48539e+08
2011-01-09 10:45:00	864273	2.84409e+16	0.0105916	3.48541e+08
2011-01-23 11:00:00	323134	2.84417e+16	0.00395998	3.4855e+08
2011-01-25 10:45:00	71133.2	2.84417e+16	0.00087173	3.4855e+08
2011-01-26 15:35:00	198965	2.84417e+16	0.00243829	3.4855e+08
2011-01-27 10:35:00	166830	2.84417e+16	0.00204448	3.4855e+08
2011-01-30 11:05:00	719411	2.84418e+16	0.00881631	3.48552e+08
2011-02-01 10:55:00	1.07272e+06	2.8442e+16	0.0131461	3.48554e+08
2011-02-02 15:40:00	1.30623e+06	2.84421e+16	0.0160078	3.48555e+08
2011-02-09 15:50:00	706332	2.84427e+16	0.00865603	3.48563e+08
2011-02-11 15:35:00	124293	2.84428e+16	0.0015232	3.48564e+08
2011-02-22 11:10:00	342663	2.8443e+16	0.0041993	3.48566e+08
2011-02-24 11:00:00	170291	2.8443e+16	0.0020869	3.48567e+08
2011-03-07 10:40:00	204611	2.84432e+16	0.00250749	3.48569e+08
2011-03-12 11:00:00	139195	2.84433e+16	0.00170582	3.4857e+08
2011-03-13 15:50:00	214391	2.84433e+16	0.00262734	3.4857e+08
2011-03-14 10:50:00	102080	2.84433e+16	0.00125098	3.4857e+08
2011-03-15 15:35:00	310168	2.84433e+16	0.00380108	3.4857e+08
2011-03-19 11:05:00	148668	2.84434e+16	0.00182192	3.48571e+08
2011-03-24 11:25:00	345843	2.84435e+16	0.00423827	3.48573e+08
2011-03-24 15:30:00	449259	2.84435e+16	0.00550562	3.48573e+08
2011-03-26 11:10:00	698908	2.84436e+16	0.00856504	3.48574e+08
2011-03-27 16:00:00	619105	2.84437e+16	0.00758707	3.48575e+08
2011-03-28 11:00:00	504406	2.84437e+16	0.00618144	3.48575e+08
2011-03-30 10:50:00	375921	2.84438e+16	0.00460688	3.48576e+08
2011-04-04 11:05:00	645036	2.8444e+16	0.00790485	3.48579e+08
2011-04-06 10:55:00	417952	2.84441e+16	0.00512196	3.4858e+08
2011-04-07 15:40:00	366598	2.84442e+16	0.00449262	3.4858e+08
2011-04-11 11:10:00	206217	2.84443e+16	0.00252716	3.48582e+08
2011-04-16 15:35:00	137125	2.84443e+16	0.00168045	3.48583e+08
2011-04-22 10:55:00	582345	2.84445e+16	0.00713658	3.48585e+08
2011-05-02 15:35:00	609144	2.8445e+16	0.007465	3.48591e+08
2011-05-03 10:35:00	125801	2.84451e+16	0.00154167	3.48591e+08
2011-05-08 15:00:00	0	2.84451e+16	0	3.48592e+08
2011-05-22 11:05:00	507759	2.84454e+16	0.00622254	3.48596e+08
2011-05-23 15:55:00	724191	2.84455e+16	0.00887489	3.48596e+08
2011-05-30 10:15:00	0	2.84457e+16	0	3.48599e+08
2011-06-11 10:40:00	0	2.84457e+16	0	3.48599e+08
2011-06-15 10:15:00	448247	2.84458e+16	0.00549322	3.486e+08
2011-06-30 11:10:00	0	2.8446e+16	0	3.48603e+08
2011-07-23 15:25:00	87256.1	2.84461e+16	0.00106932	3.48605e+08
2011-07-24 12:00:00	0	2.84461e+16	0	3.48605e+08
2011-08-06 15:35:00	0	2.84461e+16	0	3.48605e+08
2011-08-12 10:55:00	324680	2.84462e+16	0.00397892	3.48606e+08
2011-08-28 10:55:00	382145	2.84467e+16	0.00468315	3.48612e+08
2011-08-28 16:35:00	0	2.84467e+16	0	3.48612e+08
2011-09-18 16:55:00	0	2.84467e+16	0	3.48612e+08
2011-09-20 11:00:00	151726	2.84467e+16	0.00185939	3.48612e+08
2011-09-21 15:45:00	0	2.84467e+16	0	3.48612e+08
2011-11-04 16:10:00	0	2.84467e+16	0	3.48612e+08
2011-11-05 11:10:00	142402	2.84467e+16	0.00174513	3.48612e+08
2011-11-07 11:00:00	0	2.84467e+16	0	3.48612e+08
2012-01-23 10:30:00	0	2.84467e+16	0	3.48612e+08
2012-01-30 10:35:00	123845	2.84468e+16	0.00151771	3.48612e+08
2012-02-04 15:00:00	0	2.84468e+16	0	3.48613e+08
2012-02-06 10:40:00	102134	2.84468e+16	0.00125164	3.48613e+08
2012-02-10 16:00:00	0	2.84468e+16	0	3.48613e+08
2012-02-18 11:05:00	113428	2.84469e+16	0.00139005	3.48614e+08
2012-02-21 15:40:00	119336	2.84469e+16	0.00146245	3.48614e+08
2012-03-07 16:35:00	457434	2.84473e+16	0.0056058	3.48619e+08
2012-03-08 15:40:00	666478	2.84473e+16	0.00816762	3.48619e+08
2012-03-14 11:00:00	117564	2.84475e+16	0.00144074	3.48622e+08
2012-03-16 10:50:00	149784	2.84475e+16	0.00183559	3.48622e+08
2012-03-23 10:55:00	151221	2.84476e+16	0.0018532	3.48623e+08
2012-03-24 10:00:00	0	2.84476e+16	0	3.48623e+08
2012-09-08 10:50:00	0	2.84476e+16	0	3.48623e+08
2012-09-09 15:35:00	1.03101e+06	2.84477e+16	0.0126349	3.48624e+08
2012-09-10 10:35:00	0	2.84477e+16	0	3.48624e+08
2012-09-18 15:30:00	202591	2.84478e+16	0.00248274	3.48625e+08
2012-09-22 11:00:00	344474	2.84479e+16	0.00422149	3.48626e+08
2012-09-30 11:50:00	0	2.8448e+16	0	3.48628e+08
2012-09-30 15:55:00	1.20699e+06	2.8448e+16	0.0147915	3.48628e+08
2012-10-04 15:30:00	821244	2.84484e+16	0.0100643	3.48632e+08
2012-10-05 10:30:00	0	2.84484e+16	0	3.48632e+08
2012-10-06 11:10:00	3.96513e+06	2.84486e+16	0.0485922	3.48634e+08
2012-10-13 11:20:00	3.25249e+06	2.84508e+16	0.039859	3.48661e+08
2012-10-13 15:25:00	4.18785e+06	2.84508e+16	0.0513217	3.48662e+08
2012-10-14 10:25:00	42208.5	2.8451e+16	0.000517261	3.48664e+08
2012-10-15 11:05:00	284148	2.8451e+16	0.00348221	3.48664e+08
2012-10-16 15:55:00	0	2.8451e+16	0	3.48664e+08
2012-10-23 16:00:00	1.16321e+06	2.84513e+16	0.0142551	3.48668e+08
2012-10-25 15:45:00	3.83906e+06	2.84518e+16	0.0470473	3.48674e+08
2012-10-31 11:05:00	1.29402e+06	2.84531e+16	0.015858	3.48689e+08
2012-11-01 15:55:00	4.42715e+06	2.84534e+16	0.0542543	3.48693e+08
2012-11-04 10:40:00	9.28219e+06	2.8455e+16	0.113752	3.48713e+08
2012-11-13 10:35:00	2.30421e+06	2.84595e+16	0.0282379	3.48768e+08
2012-11-14 15:20:00	916269	2.84597e+16	0.0112288	3.4877e+08
2012-11-16 15:10:00	401706	2.84598e+16	0.00492287	3.48772e+08
2012-11-17 15:55:00	827573	2.84598e+16	0.0101418	3.48773e+08
2012-11-23 11:10:00	2.23163e+06	2.84606e+16	0.0273484	3.48782e+08
2012-11-24 16:00:00	323834	2.84607e+16	0.00396855	3.48784e+08
2012-11-26 15:45:00	102360	2.84608e+16	0.00125442	3.48784e+08
2012-11-29 10:35:00	1.40437e+06	2.8461e+16	0.0172104	3.48786e+08
2012-11-30 11:20:00	980316	2.84611e+16	0.0120137	3.48788e+08
2012-12-07 11:25:00	2.50624e+06	2.84621e+16	0.0307137	3.488e+08
2012-12-07 15:30:00	2.40437e+06	2.84622e+16	0.0294653	3.48801e+08
2012-12-09 11:10:00	935146	2.84624e+16	0.0114601	3.48804e+08
2012-12-09 15:15:00	2.53158e+06	2.84624e+16	0.0310242	3.48804e+08
2012-12-10 16:00:00	294091	2.84626e+16	0.00360406	3.48806e+08
2012-12-11 11:00:00	2.68726e+06	2.84627e+16	0.0329322	3.48807e+08
2012-12-12 15:45:00	1.1382e+06	2.84629e+16	0.0139485	3.4881e+08
2012-12-14 15:35:00	1.20349e+06	2.84631e+16	0.0147486	3.48812e+08
2012-12-20 10:55:00	1.58895e+06	2.84638e+16	0.0194725	3.48821e+08
2012-12-26 16:00:00	359700	2.84643e+16	0.00440808	3.48827e+08
2012-12-30 11:30:00	1.99796e+06	2.84647e+16	0.0244848	3.48832e+08
2012-12-30 15:35:00	4.72793e+06	2.84647e+16	0.0579403	3.48832e+08
2013-01-04 15:55:00	1.69382e+06	2.84661e+16	0.0207576	3.4885e+08
2013-01-05 10:55:00	411231	2.84662e+16	0.00503959	3.4885e+08
2013-01-06 15:40:00	68954.9	2.84662e+16	0.000845035	3.48851e+08
2013-01-07 10:40:00	737670	2.84662e+16	0.00904007	3.48851e+08
2013-03-12 10:40:00	0	2.84683e+16	0	3.48876e+08
2013-04-06 14:40:00	0	2.84683e+16	0	3.48876e+08
2013-08-14 16:05:00	0	2.84683e+16	0	3.48876e+08
2013-08-15 15:10:00	1.67353e+08	2.84752e+16	2.05089	3.48961e+08
2013-08-16 15:55:00	1.82458e+07	2.84835e+16	0.2236	3.49063e+08
2013-08-18 15:40:00	5.06495e+07	2.84894e+16	0.620705	3.49135e+08
2013-08-20 11:25:00	9.41754e+07	2.85008e+16	1.15411	3.49275e+08
2013-08-20 15:30:00	9.99794e+07	2.85023e+16	1.22524	3.49292e+08
2013-08-21 10:30:00	7.68593e+07	2.85083e+16	0.941903	3.49367e+08
2013-08-22 11:15:00	1.83999e+08	2.85199e+16	2.25489	3.49509e+08
2013-08-22 15:15:00	9.79185e+07	2.8522e+16	1.19998	3.49534e+08
2013-08-24 11:00:00	7.80078e+07	2.85358e+16	0.955978	3.49704e+08
2013-08-24 15:05:00	7.04911e+07	2.85369e+16	0.863862	3.49717e+08
2013-08-25 15:50:00	9.00156e+07	2.85441e+16	1.10313	3.49805e+08
2013-08-26 10:50:00	9.57128e+07	2.85504e+16	1.17295	3.49882e+08
2013-08-27 11:30:00	6.79009e+08	2.85848e+16	8.32119	3.50304e+08
2013-08-27 15:35:00	5.10532e+08	2.85935e+16	6.25652	3.50411e+08
2013-08-28 10:35:00	3.63446e+08	2.86234e+16	4.454	3.50777e+08
2013-08-28 16:20:00	4.86176e+08	2.86322e+16	5.95803	3.50885e+08
2013-08-31 11:05:00	4.49562e+08	2.87447e+16	5.50934	3.52263e+08
2013-09-01 10:10:00	7.91062e+07	2.87666e+16	0.969439	3.52532e+08
2013-09-01 15:55:00	6.53275e+08	2.87742e+16	8.00583	3.52625e+08
2013-09-02 10:55:00	6.93439e+08	2.88203e+16	8.49802	3.5319e+08
2013-09-03 15:40:00	7.01642e+08	2.88925e+16	8.59855	3.54074e+08
2013-09-04 10:40:00	5.87505e+08	2.89365e+16	7.19981	3.54615e+08
2013-09-04 16:25:00	7.78065e+08	2.89507e+16	9.53511	3.54788e+08
2013-09-05 11:25:00	6.02195e+08	2.89979e+16	7.37984	3.55366e+08
2013-09-05 15:30:00	6.4555e+08	2.90071e+16	7.91115	3.55479e+08
2013-09-06 10:30:00	5.10709e+08	2.90466e+16	6.25869	3.55963e+08
2013-09-06 16:10:00	9.74499e+08	2.90618e+16	11.9424	3.56149e+08
2013-09-08 10:20:00	3.2143e+08	2.91601e+16	3.9391	3.57354e+08
2013-09-08 16:00:00	6.46214e+08	2.917e+16	7.91928	3.57475e+08
2013-09-10 15:45:00	8.28322e+08	2.92967e+16	10.151	3.59028e+08
2013-09-11 16:30:00	2.85768e+08	2.93464e+16	3.50206	3.59637e+08
2013-09-13 10:35:00	2.24387e+08	2.9385e+16	2.74984	3.6011e+08
2013-09-13 16:20:00	7.07327e+08	2.93946e+16	8.66822	3.60228e+08
2013-09-15 10:25:00	3.09029e+08	2.94716e+16	3.78712	3.61172e+08
2013-09-15 16:05:00	4.51646e+08	2.94794e+16	5.53488	3.61267e+08
2013-09-16 11:05:00	7.99052e+08	2.95222e+16	9.7923	3.61791e+08
2013-09-18 16:35:00	8.47777e+08	2.96808e+16	10.3894	3.63735e+08
2013-09-19 15:40:00	8.42278e+08	2.9751e+16	10.322	3.64595e+08
2013-09-20 10:40:00	9.01147e+08	2.98106e+16	11.0435	3.65326e+08
2013-09-20 16:25:00	1.18375e+09	2.98322e+16	14.5067	3.6559e+08
2013-09-21 11:25:00	2.61457e+08	2.98816e+16	3.20413	3.66196e+08
2013-09-21 15:30:00	1.56746e+08	2.98847e+16	1.92091	3.66234e+08
2013-09-22 10:30:00	6.66666e+08	2.99128e+16	8.16992	3.66579e+08
2013-09-22 16:10:00	1.34941e+09	2.99334e+16	16.5369	3.66831e+08
2013-09-23 11:15:00	1.28603e+09	3.00239e+16	15.7602	3.6794e+08
2013-09-23 15:15:00	1.16992e+09	3.00416e+16	14.3372	3.68157e+08
2013-09-25 11:00:00	1.66059e+09	3.02645e+16	20.3504	3.70889e+08
2013-09-25 15:05:00	9.77019e+08	3.02839e+16	11.9733	3.71126e+08
2013-09-26 15:50:00	1.78744e+09	3.04071e+16	21.9049	3.72636e+08
2013-09-27 10:50:00	1.77757e+09	3.0529e+16	21.7839	3.7413e+08
2013-09-29 16:20:00	1.18679e+09	3.08144e+16	14.544	3.77628e+08
2013-10-01 10:25:00	1.05553e+08	3.09123e+16	1.29354	3.78828e+08
2013-10-01 16:05:00	1.83154e+08	3.09153e+16	2.24453	3.78864e+08
2013-10-02 11:05:00	1.15629e+09	3.09611e+16	14.1702	3.79425e+08
2013-10-04 10:55:00	1.60453e+09	3.11988e+16	19.6633	3.82338e+08
2013-10-05 11:35:00	2.54097e+09	3.13829e+16	31.1393	3.84594e+08
2013-10-05 15:40:00	3.84903e+08	3.14044e+16	4.71695	3.84857e+08
2013-10-06 10:40:00	3.05963e+09	3.15222e+16	37.4955	3.86301e+08
2013-10-06 16:25:00	4.3429e+09	3.15988e+16	53.2218	3.8724e+08
2013-10-09 11:10:00	4.85685e+09	3.27041e+16	59.5202	4.00786e+08
2013-10-09 15:15:00	3.25228e+09	3.27637e+16	39.8564	4.01516e+08
2013-10-10 16:00:00	3.54262e+09	3.30665e+16	43.4145	4.05226e+08
2013-10-11 11:00:00	4.89604e+09	3.33551e+16	60.0004	4.08763e+08
2013-10-11 15:05:00	2.9884e+09	3.3413e+16	36.6226	4.09473e+08
2013-10-12 11:45:00	3.40631e+09	3.36509e+16	41.7439	4.12388e+08
2013-10-12 15:50:00	1.1197e+09	3.36842e+16	13.7218	4.12796e+08
2013-10-13 10:50:00	9.46739e+08	3.37548e+16	11.6022	4.13662e+08
2013-10-14 11:30:00	6.8038e+09	3.40989e+16	83.3799	4.17879e+08
2013-10-14 15:35:00	5.7619e+09	3.41913e+16	70.6115	4.19011e+08
2013-10-15 10:35:00	6.45375e+09	3.46091e+16	79.0901	4.24131e+08
2013-10-16 15:25:00	1.18617e+09	3.50056e+16	14.5364	4.2899e+08
2013-10-17 16:05:00	1.47736e+09	3.51239e+16	18.1049	4.30439e+08
2013-10-18 11:05:00	7.66207e+09	3.54364e+16	93.898	4.3427e+08
2013-10-18 15:10:00	3.80871e+09	3.55207e+16	46.6754	4.35303e+08
2013-10-19 10:10:00	5.98148e+09	3.58556e+16	73.3024	4.39406e+08
2013-10-19 15:55:00	3.5517e+09	3.59542e+16	43.5257	4.40616e+08
2013-10-20 10:55:00	1.22702e+09	3.61177e+16	15.037	4.42618e+08
2013-10-21 15:40:00	6.13593e+07	3.61843e+16	0.751953	4.43435e+08
2013-10-22 10:40:00	4.22293e+07	3.61879e+16	0.517516	4.43479e+08
2013-10-22 16:25:00	5.68374e+06	3.61884e+16	0.0696537	4.43485e+08
2013-10-24 10:30:00	2.04471e+07	3.61904e+16	0.250577	4.43509e+08
2013-10-24 16:10:00	2.70885e+07	3.61908e+16	0.331967	4.43515e+08
2013-10-25 11:10:00	2.09384e+07	3.61925e+16	0.256598	4.43535e+08
2013-10-26 16:00:00	3.10805e+07	3.61952e+16	0.380888	4.43568e+08
2013-10-27 11:00:00	3.42552e+07	3.61974e+16	0.419794	4.43596e+08
2013-10-27 15:05:00	1.14718e+07	3.61977e+16	0.140586	4.436e+08
2013-10-28 15:50:00	1.0398e+07	3.61987e+16	0.127426	4.43612e+08
2013-10-29 10:50:00	2.32532e+07	3.61999e+16	0.284966	4.43626e+08
2013-10-30 11:30:00	1.48639e+07	3.62016e+16	0.182156	4.43647e+08
2013-10-30 15:35:00	1.85896e+07	3.62018e+16	0.227814	4.4365e+08
2013-10-31 10:35:00	1.33465e+07	3.62029e+16	0.16356	4.43663e+08
2013-10-31 16:20:00	1.16623e+07	3.62032e+16	0.14292	4.43666e+08
2013-11-01 11:20:00	1.7155e+07	3.62041e+16	0.210233	4.43678e+08
2013-11-01 15:25:00	1.34003e+07	3.62044e+16	0.164219	4.43681e+08
2013-11-02 10:25:00	8.36519e+06	3.62051e+16	0.102515	4.4369e+08
2013-11-02 16:05:00	1.05689e+07	3.62053e+16	0.12952	4.43693e+08
2013-11-03 11:05:00	1.45995e+07	3.62062e+16	0.178915	4.43703e+08
2013-11-04 15:55:00	1.18571e+07	3.62075e+16	0.145308	4.4372e+08
2013-11-05 10:55:00	1.74841e+07	3.62085e+16	0.214266	4.43732e+08
2013-11-05 15:00:00	2.61672e+06	3.62087e+16	0.0320676	4.43734e+08
2013-11-06 15:40:00	3.98878e+06	3.6209e+16	0.0488821	4.43738e+08
2013-11-07 10:40:00	4.37256e+06	3.62093e+16	0.0535852	4.43741e+08
2013-11-12 11:00:00	2.6525e+06	3.62108e+16	0.0325062	4.4376e+08
2013-11-12 15:05:00	6.87956e+06	3.62109e+16	0.0843083	4.43761e+08
2013-11-14 10:50:00	8.33837e+06	3.62121e+16	0.102186	4.43775e+08
2013-11-15 11:30:00	5.58694e+06	3.62127e+16	0.0684674	4.43783e+08
2013-11-15 15:35:00	5.738e+06	3.62128e+16	0.0703186	4.43784e+08
2013-11-16 16:20:00	1.26604e+07	3.62136e+16	0.155152	4.43794e+08
2013-11-17 11:20:00	9.41572e+06	3.62143e+16	0.115389	4.43803e+08
2013-11-17 15:25:00	8.28041e+06	3.62145e+16	0.101476	4.43805e+08
2013-11-18 16:05:00	9.11296e+06	3.62152e+16	0.111678	4.43814e+08
2013-11-19 11:05:00	1.01729e+07	3.62159e+16	0.124668	4.43822e+08
2013-11-19 15:10:00	5.35541e+06	3.6216e+16	0.06563	4.43824e+08
2013-11-24 15:30:00	2.83882e+06	3.62178e+16	0.0347895	4.43845e+08
2013-11-25 10:30:00	4.09102e+06	3.6218e+16	0.050135	4.43848e+08
2013-11-29 15:50:00	1.98514e+06	3.62191e+16	0.0243277	4.43862e+08
2013-11-30 10:50:00	3.59531e+06	3.62193e+16	0.0440602	4.43864e+08
2013-12-01 11:30:00	3.67843e+06	3.62197e+16	0.0450788	4.43868e+08
2013-12-01 15:35:00	3.49268e+06	3.62197e+16	0.0428024	4.43869e+08
2013-12-03 11:20:00	3.41418e+06	3.62202e+16	0.0418404	4.43876e+08
2013-12-04 16:05:00	1.9818e+06	3.62205e+16	0.0242867	4.43879e+08
2013-12-06 15:55:00	1.90103e+06	3.62209e+16	0.0232969	4.43883e+08
2013-12-10 11:25:00	1.32702e+06	3.62214e+16	0.0162625	4.4389e+08
2013-12-10 15:30:00	2.61643e+06	3.62214e+16	0.0320641	4.4389e+08
2013-12-11 10:30:00	1.16325e+06	3.62216e+16	0.0142555	4.43892e+08
2013-12-13 16:00:00	1.53381e+06	3.62218e+16	0.0187967	4.43895e+08
2013-12-16 10:50:00	2.51246e+06	3.62223e+16	0.0307899	4.43901e+08
2013-12-17 11:30:00	3.11079e+06	3.62225e+16	0.0381224	4.43904e+08
2013-12-17 15:35:00	4.18121e+06	3.62226e+16	0.0512404	4.43904e+08
2013-12-18 10:35:00	3.96648e+06	3.62229e+16	0.0486089	4.43908e+08
2013-12-18 16:20:00	1.41999e+06	3.62229e+16	0.0174019	4.43909e+08
2013-12-19 11:20:00	5.23001e+06	3.62232e+16	0.0640933	4.43911e+08
2013-12-22 11:50:00	1.18927e+06	3.6224e+16	0.0145744	4.43922e+08
2013-12-22 15:55:00	4.1938e+06	3.6224e+16	0.0513946	4.43922e+08
2013-12-23 10:55:00	3.81516e+06	3.62243e+16	0.0467544	4.43925e+08
2013-12-24 11:35:00	1.88078e+06	3.62246e+16	0.0230488	4.43929e+08
2013-12-24 15:40:00	3.51948e+06	3.62246e+16	0.0431309	4.43929e+08
2013-12-27 16:10:00	492160	3.62251e+16	0.00603137	4.43935e+08
2013-12-30 11:00:00	547920	3.62253e+16	0.0067147	4.43937e+08
2013-12-31 15:50:00	687688	3.62253e+16	0.00842755	4.43938e+08
2014-01-22 11:05:00	1.00012e+06	3.62269e+16	0.0122564	4.43957e+08
2014-01-23 15:55:00	462277	3.6227e+16	0.00566516	4.43958e+08
2014-01-26 10:40:00	489848	3.62271e+16	0.00600303	4.4396e+08
2014-01-29 15:15:00	715634	3.62273e+16	0.00877002	4.43962e+08
2014-01-30 16:00:00	679534	3.62273e+16	0.00832762	4.43962e+08
2014-02-02 10:50:00	213319	3.62274e+16	0.00261421	4.43964e+08
2014-02-02 16:30:00	189106	3.62274e+16	0.00231748	4.43964e+08
2014-02-16 11:00:00	374056	3.62278e+16	0.00458402	4.43968e+08
2014-02-17 15:50:00	380363	3.62278e+16	0.00466131	4.43968e+08
2014-02-21 11:20:00	490602	3.6228e+16	0.00601228	4.4397e+08
2014-02-22 16:05:00	526579	3.6228e+16	0.00645318	4.43971e+08
2014-02-25 10:55:00	652651	3.62282e+16	0.00799817	4.43972e+08
2014-03-09 11:20:00	278118	3.62286e+16	0.00340831	4.43978e+08
2014-03-11 11:05:00	337397	3.62287e+16	0.00413476	4.43979e+08
2014-03-12 15:55:00	292108	3.62287e+16	0.00357976	4.43979e+08
2014-03-13 10:55:00	191537	3.62287e+16	0.00234727	4.4398e+08
2014-03-14 15:40:00	480309	3.62288e+16	0.00588614	4.4398e+08
2014-03-16 11:25:00	230085	3.62288e+16	0.00281967	4.43981e+08
2014-03-16 15:30:00	229749	3.62288e+16	0.00281555	4.43981e+08
2014-03-18 15:15:00	177933	3.62289e+16	0.00218055	4.43981e+08
2014-03-20 11:00:00	307997	3.62289e+16	0.00377447	4.43982e+08
2014-03-21 15:50:00	363434	3.62289e+16	0.00445385	4.43982e+08
2014-03-25 15:25:00	209188	3.6229e+16	0.00256358	4.43983e+08
2014-03-27 11:05:00	348211	3.62291e+16	0.0042673	4.43984e+08
2014-03-28 15:55:00	447462	3.62291e+16	0.0054836	4.43984e+08
2014-03-29 10:55:00	258420	3.62291e+16	0.00316691	4.43985e+08
2014-03-31 10:40:00	735310	3.62292e+16	0.00901115	4.43986e+08
2014-04-03 11:15:00	1.04623e+06	3.62295e+16	0.0128215	4.43989e+08
2014-04-07 10:50:00	442377	3.62297e+16	0.00542129	4.43992e+08
2014-04-10 11:20:00	400846	3.62298e+16	0.00491232	4.43993e+08
2014-04-13 15:55:00	344181	3.62299e+16	0.0042179	4.43994e+08
2014-04-14 10:55:00	447712	3.623e+16	0.00548667	4.43995e+08
2014-04-17 11:25:00	251380	3.62301e+16	0.00308063	4.43996e+08
2014-04-23 10:50:00	347592	3.62302e+16	0.00425971	4.43998e+08
2014-04-24 11:30:00	361499	3.62302e+16	0.00443013	4.43998e+08
2014-04-24 15:35:00	371671	3.62302e+16	0.00455479	4.43998e+08
2014-05-05 11:15:00	429472	3.62306e+16	0.00526314	4.44003e+08
2014-05-08 15:50:00	295258	3.62307e+16	0.00361835	4.44004e+08
2014-05-12 11:20:00	428701	3.62308e+16	0.00525369	4.44005e+08
2014-05-13 16:05:00	285153	3.62309e+16	0.00349452	4.44006e+08
2014-05-14 11:05:00	466905	3.62309e+16	0.00572187	4.44006e+08
2014-05-14 15:10:00	378558	3.62309e+16	0.00463919	4.44006e+08
2014-05-15 15:55:00	424195	3.62309e+16	0.00519847	4.44007e+08
2014-05-16 10:55:00	618643	3.6231e+16	0.0075814	4.44007e+08
2014-05-23 11:00:00	160488	3.62312e+16	0.00196676	4.4401e+08
2014-05-28 11:20:00	423874	3.62313e+16	0.00519453	4.44012e+08
2014-06-10 10:50:00	660791	3.62319e+16	0.00809793	4.44019e+08
2014-06-15 16:50:00	346981	3.62322e+16	0.00425221	4.44022e+08
2014-07-18 15:55:00	515465	3.62334e+16	0.00631698	4.44037e+08
2014-08-27 11:00:00	500351	3.62352e+16	0.00613175	4.44058e+08
2014-08-28 11:45:00	0	3.62352e+16	0	4.44058e+08
2014-10-16 10:50:00	0	3.62352e+16	0	4.44058e+08
2015-01-01 16:00:00	161162	3.62357e+16	0.00197502	4.44065e+08
2015-01-03 10:05:00	8.86812e+07	3.62424e+16	1.08678	4.44148e+08
2015-01-03 11:45:00	7.10282e+06	3.62427e+16	0.0870444	4.44151e+08
2015-01-04 01:25:00	1.05757e+06	3.62429e+16	0.0129604	4.44154e+08
2015-01-04 10:50:00	1.22027e+08	3.6245e+16	1.49543	4.44179e+08
2015-01-06 10:35:00	1.07175e+08	3.62647e+16	1.31342	4.44421e+08
2015-01-06 16:20:00	9.97998e+07	3.62669e+16	1.22304	4.44447e+08
2015-01-07 11:20:00	2.2429e+08	3.62779e+16	2.74865	4.44583e+08
2015-01-07 15:25:00	1.79333e+08	3.62809e+16	2.19771	4.44619e+08
2015-01-09 15:10:00	4.41991e+08	3.63343e+16	5.41655	4.45273e+08
2015-01-10 15:55:00	5.43428e+08	3.63782e+16	6.65966	4.45811e+08
2015-01-11 10:55:00	5.89075e+07	3.63988e+16	0.721906	4.46064e+08
2015-01-12 10:00:00	3.33766e+08	3.64151e+16	4.09026	4.46264e+08
2015-01-13 10:40:00	9.31213e+07	3.64341e+16	1.14119	4.46496e+08
2015-01-14 11:25:00	3.50545e+07	3.64398e+16	0.42959	4.46566e+08
2015-01-15 10:30:00	3.82037e+08	3.64571e+16	4.68183	4.46778e+08
2015-01-16 11:15:00	8.27945e+08	3.6511e+16	10.1464	4.47439e+08
2015-01-16 15:15:00	8.31101e+08	3.6523e+16	10.1851	4.47585e+08
2015-01-17 10:20:00	3.06788e+08	3.65621e+16	3.75966	4.48064e+08
2015-01-17 16:00:00	5.22496e+08	3.65705e+16	6.40313	4.48168e+08
2015-01-18 11:00:00	4.6661e+08	3.66043e+16	5.71826	4.48583e+08
2015-01-18 15:05:00	6.42389e+08	3.66125e+16	7.87242	4.48683e+08
2015-01-19 15:50:00	5.07853e+08	3.66637e+16	6.22368	4.49311e+08
2015-01-20 10:50:00	4.87599e+08	3.66978e+16	5.97548	4.49728e+08
2015-01-20 16:30:00	8.94103e+07	3.67037e+16	1.09572	4.498e+08
2015-01-21 11:30:00	3.20689e+08	3.67177e+16	3.93001	4.49972e+08
2015-01-21 15:35:00	3.42222e+08	3.67226e+16	4.1939	4.50031e+08
2015-01-22 10:35:00	5.66501e+08	3.67536e+16	6.94242	4.50412e+08
2015-01-22 16:20:00	1.47854e+08	3.6761e+16	1.81194	4.50503e+08
2015-01-23 11:20:00	2.67466e+07	3.6767e+16	0.327777	4.50576e+08
2015-01-23 15:25:00	3.87515e+07	3.67675e+16	0.474896	4.50582e+08
2015-01-24 16:05:00	1.00121e+08	3.67737e+16	1.22697	4.50658e+08
2015-01-25 11:05:00	1.57361e+08	3.67825e+16	1.92844	4.50765e+08
2015-01-25 15:10:00	4.10164e+08	3.67866e+16	5.02652	4.50817e+08
2015-01-27 10:55:00	2.37844e+08	3.68377e+16	2.91475	4.51442e+08
2015-01-27 15:00:00	3.12754e+08	3.68417e+16	3.83277	4.51492e+08
2015-01-29 10:40:00	1.29558e+08	3.68765e+16	1.58772	4.51918e+08
2015-01-29 16:25:00	8.91506e+07	3.68787e+16	1.09253	4.51945e+08
2015-01-30 11:25:00	4.40063e+07	3.68833e+16	0.539293	4.52001e+08
2015-01-30 15:30:00	1.49811e+08	3.68847e+16	1.83592	4.52019e+08
2015-01-31 10:30:00	7.45462e+07	3.68924e+16	0.913557	4.52113e+08
2015-02-01 11:15:00	9.13701e+07	3.68998e+16	1.11973	4.52203e+08
2015-02-02 16:00:00	1.33041e+08	3.69114e+16	1.6304	4.52346e+08
2015-02-03 11:00:00	1.94594e+08	3.69226e+16	2.38473	4.52483e+08
2015-02-03 15:05:00	2.92398e+08	3.69262e+16	3.58331	4.52527e+08
2015-02-04 15:50:00	6.54384e+08	3.69684e+16	8.01941	4.53044e+08
2015-02-05 10:50:00	2.19483e+08	3.69982e+16	2.68974	4.5341e+08
2015-02-06 15:35:00	3.77164e+08	3.70291e+16	4.62211	4.53788e+08
2015-02-07 10:35:00	1.4715e+08	3.70471e+16	1.80331	4.54008e+08
2015-02-08 11:20:00	8.36059e+07	3.70573e+16	1.02458	4.54134e+08
2015-02-08 15:25:00	1.48172e+08	3.7059e+16	1.81583	4.54155e+08
2015-02-09 10:25:00	2.05084e+08	3.70711e+16	2.51328	4.54303e+08
2015-02-09 16:05:00	3.38177e+08	3.70767e+16	4.14433	4.54371e+08
2015-02-10 11:05:00	2.54767e+08	3.70969e+16	3.12215	4.54619e+08
2015-02-12 10:55:00	1.35314e+08	3.71305e+16	1.65825	4.55031e+08
2015-02-12 15:00:00	1.84905e+08	3.71329e+16	2.26599	4.5506e+08
2015-02-14 10:40:00	2.6589e+08	3.71683e+16	3.25845	4.55494e+08
2015-02-14 16:25:00	2.71854e+08	3.71739e+16	3.33154	4.55562e+08
2015-02-16 10:30:00	3.88951e+07	3.71974e+16	0.476656	4.55851e+08
2015-02-18 10:20:00	1.95531e+08	3.72176e+16	2.39622	4.56098e+08
2015-02-18 16:00:00	2.8728e+07	3.72199e+16	0.352059	4.56126e+08
2015-02-19 11:00:00	7.8915e+07	3.72236e+16	0.967095	4.56171e+08
2015-02-19 15:05:00	2.35042e+07	3.72243e+16	0.288041	4.5618e+08
2015-02-20 10:05:00	2.36404e+07	3.72259e+16	0.289711	4.562e+08
2015-02-20 15:50:00	2.56402e+07	3.72264e+16	0.314218	4.56206e+08
2015-02-21 10:50:00	9.42207e+06	3.72276e+16	0.115467	4.56221e+08
2015-02-22 15:35:00	4.68071e+07	3.72306e+16	0.573617	4.56257e+08
2015-02-24 15:25:00	8.06883e+07	3.72415e+16	0.988827	4.56391e+08
2015-02-25 10:25:00	5.31642e+07	3.72461e+16	0.651522	4.56447e+08
2015-02-25 16:05:00	1.03578e+07	3.72468e+16	0.126933	4.56455e+08
2015-02-26 11:05:00	8.21968e+06	3.72474e+16	0.100731	4.56463e+08
2015-02-27 10:10:00	1.23013e+07	3.72482e+16	0.150751	4.56474e+08
2015-02-27 15:55:00	7.11004e+06	3.72484e+16	0.0871328	4.56476e+08
2015-02-28 15:00:00	6.07323e+06	3.7249e+16	0.0744268	4.56483e+08
2015-03-01 15:40:00	5.95073e+06	3.72495e+16	0.0729257	4.56489e+08
2015-03-02 14:45:00	1.83483e+06	3.72499e+16	0.0224856	4.56493e+08
2015-03-04 10:30:00	5.40059e+06	3.72504e+16	0.0661837	4.565e+08
2015-03-12 15:25:00	151674	3.72524e+16	0.00185875	4.56524e+08
2015-03-13 10:25:00	256197	3.72524e+16	0.00313966	4.56525e+08
2015-03-15 10:10:00	3.50271e+06	3.72527e+16	0.0429253	4.56528e+08
2015-03-20 10:30:00	258406	3.72535e+16	0.00316674	4.56538e+08
2015-03-21 11:15:00	935159	3.72536e+16	0.0114603	4.56539e+08
2015-03-21 15:20:00	597748	3.72536e+16	0.00732534	4.56539e+08
2015-03-22 10:20:00	441668	3.72536e+16	0.0054126	4.5654e+08
2015-03-22 16:00:00	284276	3.72536e+16	0.00348377	4.5654e+08
2015-03-23 11:00:00	574149	3.72537e+16	0.00703614	4.5654e+08
2015-03-24 15:50:00	454721	3.72537e+16	0.00557257	4.56541e+08
2015-03-25 10:50:00	928194	3.72538e+16	0.0113749	4.56541e+08
2015-03-26 15:35:00	839770	3.72539e+16	0.0102913	4.56543e+08
2015-03-30 11:05:00	180942	3.7254e+16	0.00221743	4.56545e+08
2015-04-13 15:25:00	3.90836e+06	3.72565e+16	0.0478965	4.56575e+08
2015-04-15 15:10:00	3.46774e+06	3.72572e+16	0.0424968	4.56583e+08
2015-04-16 10:10:00	5.32108e+06	3.72575e+16	0.0652093	4.56587e+08
2015-04-26 14:55:00	5.34178e+06	3.72622e+16	0.065463	4.56644e+08
2015-04-28 16:20:00	968723	3.72627e+16	0.0118716	4.56651e+08
2015-04-30 10:25:00	1.83068e+06	3.72629e+16	0.0224348	4.56654e+08
2015-05-01 15:10:00	4.72418e+06	3.72633e+16	0.0578943	4.56658e+08
2015-05-02 15:55:00	2.62011e+06	3.72636e+16	0.0321092	4.56662e+08
2015-05-03 16:35:00	1.06729e+06	3.72638e+16	0.0130796	4.56664e+08
2015-05-04 11:40:00	5.26799e+06	3.7264e+16	0.0645587	4.56667e+08
2015-05-04 15:40:00	7.30481e+06	3.72641e+16	0.0895198	4.56668e+08
2015-05-05 10:40:00	1.24507e+06	3.72644e+16	0.0152582	4.56671e+08
2015-05-08 15:20:00	2.45687e+06	3.72649e+16	0.0301087	4.56678e+08
2015-05-09 10:20:00	8.57721e+06	3.72653e+16	0.105113	4.56682e+08
2015-05-10 15:05:00	3.95445e+06	3.72659e+16	0.0484614	4.5669e+08
2015-05-14 10:35:00	445605	3.72666e+16	0.00546085	4.56699e+08
2015-05-16 16:05:00	708972	3.72668e+16	0.00868838	4.567e+08
2015-05-17 15:10:00	181901	3.72668e+16	0.00222918	4.56701e+08
2015-05-18 10:10:00	750929	3.72668e+16	0.00920256	4.56701e+08
2015-05-19 10:55:00	752275	3.72669e+16	0.00921906	4.56702e+08
2015-05-24 15:15:00	645306	3.72672e+16	0.00790817	4.56706e+08
2015-05-27 15:50:00	3.62902e+06	3.72678e+16	0.0444733	4.56713e+08
2015-05-29 15:35:00	634454	3.72681e+16	0.00777517	4.56717e+08
2015-05-30 10:35:00	226388	3.72682e+16	0.00277437	4.56718e+08
2015-06-04 15:00:00	5.33587e+06	3.72694e+16	0.0653905	4.56733e+08
2015-06-09 15:20:00	777186	3.72707e+16	0.00952434	4.56749e+08
2015-06-11 15:05:00	532816	3.72708e+16	0.00652961	4.5675e+08
2015-06-28 15:50:00	73812.4	3.72713e+16	0.000904564	4.56756e+08
2015-06-29 10:50:00	0	3.72713e+16	0	4.56756e+08
2015-08-26 09:50:00	0	3.72713e+16	0	4.56756e+08
2015-08-27 10:30:00	5.06556e+06	3.72715e+16	0.062078	4.56759e+08
2015-08-30 11:00:00	203627	3.72722e+16	0.00249543	4.56767e+08
2015-09-08 10:55:00	2.17251e+06	3.72731e+16	0.0266239	4.56778e+08
2015-09-09 10:00:00	4.11532e+06	3.72734e+16	0.0504328	4.56782e+08
2015-09-09 15:40:00	7.33565e+06	3.72735e+16	0.0898977	4.56783e+08
2015-09-10 10:45:00	548890	3.72738e+16	0.00672659	4.56786e+08
2015-11-21 15:35:00	157470	3.7276e+16	0.00192978	4.56813e+08
2015-11-29 10:40:00	52403.2	3.7276e+16	0.000642196	4.56814e+08
2015-12-18 01:35:00	3.41115e+06	3.72788e+16	0.0418033	4.56848e+08
2015-12-19 00:55:00	1.47294e+06	3.7279e+16	0.0180508	4.56851e+08
2015-12-20 11:00:00	120570	3.72791e+16	0.00147757	4.56852e+08
2015-12-29 10:55:00	199486	3.72793e+16	0.00244468	4.56854e+08
2015-12-31 01:05:00	840271	3.72793e+16	0.0102974	4.56855e+08
2016-01-07 01:25:00	9.48011e+06	3.72825e+16	0.116178	4.56893e+08
2016-01-14 10:55:00	74819.3	3.72855e+16	0.000916903	4.5693e+08
2016-02-03 10:30:00	115820	3.72857e+16	0.00141937	4.56932e+08
2016-03-02 10:55:00	260970	3.72861e+16	0.00319817	4.56938e+08
2016-03-25 11:00:00	298029	3.72867e+16	0.00365231	4.56945e+08
2016-03-27 10:50:00	248235	3.72867e+16	0.0030421	4.56945e+08
2016-04-03 10:55:00	2.74662e+06	3.72876e+16	0.0336596	4.56956e+08
2016-04-05 16:25:00	2.89745e+06	3.72882e+16	0.035508	4.56963e+08
2016-04-06 15:30:00	1.04247e+06	3.72883e+16	0.0127753	4.56965e+08
2016-04-08 15:20:00	6.58119e+07	3.72941e+16	0.806519	4.57036e+08
2016-04-09 16:00:00	1.61175e+08	3.73042e+16	1.97518	4.57159e+08
2016-04-10 15:05:00	1.067e+08	3.73153e+16	1.30759	4.57295e+08
2016-04-11 11:45:00	3.28098e+07	3.73205e+16	0.402081	4.57359e+08
2016-04-11 15:50:00	3.67245e+07	3.7321e+16	0.450055	4.57365e+08
2016-04-12 10:50:00	6.50634e+07	3.73245e+16	0.797346	4.57408e+08
2016-04-12 16:30:00	1.93772e+08	3.73271e+16	2.37465	4.5744e+08
2016-04-13 11:30:00	8.19396e+07	3.73366e+16	1.00416	4.57556e+08
2016-04-13 15:35:00	7.88571e+07	3.73377e+16	0.966386	4.5757e+08
2016-04-14 10:35:00	1.43642e+08	3.73454e+16	1.76032	4.57664e+08
2016-04-15 11:20:00	1.30015e+08	3.73575e+16	1.59333	4.57813e+08
2016-04-15 15:25:00	1.88439e+07	3.73586e+16	0.23093	4.57826e+08
2016-04-18 10:10:00	5.35073e+07	3.73673e+16	0.655727	4.57933e+08
2016-04-19 15:00:00	3.18732e+07	3.73718e+16	0.390603	4.57987e+08
2016-04-20 15:40:00	4.76489e+07	3.73753e+16	0.583932	4.58031e+08
2016-04-22 11:25:00	5.3841e+06	3.73795e+16	0.0659816	4.58082e+08
2016-04-24 11:15:00	9.8646e+07	3.73884e+16	1.2089	4.58191e+08
2016-04-24 15:20:00	3.30768e+08	3.73916e+16	4.05352	4.5823e+08
2016-04-25 10:20:00	7.59139e+08	3.74289e+16	9.30318	4.58687e+08
2016-04-25 16:00:00	3.25982e+08	3.74399e+16	3.99488	4.58823e+08
2016-04-26 11:00:00	5.58381e+08	3.74702e+16	6.84291	4.59193e+08
2016-04-26 15:05:00	4.35673e+08	3.74775e+16	5.33913	4.59283e+08
2016-04-27 10:05:00	1.48483e+08	3.74975e+16	1.81964	4.59528e+08
2016-04-27 15:50:00	1.21107e+08	3.75002e+16	1.48415	4.59562e+08
2016-04-28 10:50:00	7.2868e+07	3.75069e+16	0.89299	4.59643e+08
2016-04-29 11:30:00	1.75239e+07	3.75109e+16	0.214753	4.59692e+08
2016-04-29 15:35:00	3.68289e+07	3.75113e+16	0.451335	4.59697e+08
2016-04-30 10:35:00	9.7318e+07	3.75159e+16	1.19262	4.59753e+08
2016-05-01 11:20:00	2.07913e+07	3.75211e+16	0.254795	4.59818e+08
2016-05-01 15:25:00	1.3779e+08	3.75223e+16	1.6886	4.59832e+08
2016-05-02 10:25:00	1.2299e+08	3.75312e+16	1.50723	4.59941e+08
2016-05-02 16:05:00	1.34081e+08	3.75338e+16	1.64315	4.59974e+08
2016-05-03 11:05:00	4.93325e+07	3.75401e+16	0.604564	4.6005e+08
2016-05-03 15:10:00	2.64257e+08	3.75424e+16	3.23844	4.60079e+08
2016-05-04 10:10:00	7.23963e+07	3.75539e+16	0.887209	4.6022e+08
2016-05-06 15:40:00	4.36158e+07	3.75651e+16	0.534508	4.60357e+08
2016-05-07 10:40:00	1.03769e+08	3.75702e+16	1.27167	4.60419e+08
2016-05-07 16:25:00	5.77651e+07	3.75718e+16	0.707905	4.60439e+08
2016-05-08 15:30:00	7.399e+07	3.75773e+16	0.90674	4.60506e+08
2016-05-09 10:30:00	1.41883e+08	3.75847e+16	1.73876	4.60597e+08
2016-05-09 16:10:00	6.65722e+07	3.75868e+16	0.815836	4.60623e+08
2016-05-10 11:15:00	9.27059e+07	3.75923e+16	1.1361	4.6069e+08
2016-05-10 15:15:00	6.31316e+07	3.75934e+16	0.773671	4.60703e+08
2016-05-11 10:20:00	1.02946e+08	3.75991e+16	1.26159	4.60773e+08
2016-05-12 11:00:00	1.07416e+08	3.76084e+16	1.31638	4.60888e+08
2016-05-12 15:05:00	5.31418e+07	3.76096e+16	0.651248	4.60902e+08
2016-05-13 10:05:00	6.59098e+07	3.76137e+16	0.807718	4.60952e+08
2016-05-13 15:50:00	7.35756e+07	3.76151e+16	0.901661	4.6097e+08
2016-05-15 11:30:00	8.11215e+07	3.76273e+16	0.994136	4.61119e+08
2016-05-15 15:35:00	9.62576e+07	3.76286e+16	1.17963	4.61135e+08
2016-05-16 10:35:00	1.09347e+08	3.76356e+16	1.34004	4.61221e+08
2016-05-16 16:20:00	3.97351e+07	3.76372e+16	0.486949	4.6124e+08
2016-05-17 11:20:00	4.22489e+07	3.764e+16	0.517757	4.61274e+08
2016-05-18 16:05:00	6.71435e+07	3.76456e+16	0.822837	4.61344e+08
2016-05-19 15:10:00	3.73668e+07	3.765e+16	0.457926	4.61397e+08
2016-05-20 10:10:00	8.4229e+07	3.76541e+16	1.03222	4.61448e+08
2016-05-20 15:55:00	8.76362e+07	3.76559e+16	1.07397	4.6147e+08
2016-05-22 10:00:00	4.5846e+07	3.7666e+16	0.561839	4.61594e+08
2016-05-22 11:40:00	4.78988e+07	3.76663e+16	0.586995	4.61597e+08
2016-05-24 11:25:00	1.03268e+08	3.76793e+16	1.26554	4.61756e+08
2016-05-25 10:30:00	1.80839e+08	3.76911e+16	2.21616	4.61901e+08
2016-05-25 16:10:00	9.3611e+07	3.76939e+16	1.14719	4.61935e+08
2016-05-26 11:15:00	1.86112e+08	3.77035e+16	2.28078	4.62053e+08
2016-05-26 15:15:00	2.16674e+08	3.77064e+16	2.65532	4.62088e+08
2016-05-27 16:00:00	2.15757e+08	3.77257e+16	2.64408	4.62325e+08
2016-05-28 11:00:00	2.80334e+08	3.77427e+16	3.43547	4.62532e+08
2016-05-28 15:05:00	3.1862e+08	3.77471e+16	3.90466	4.62586e+08
2016-05-31 11:30:00	2.63007e+08	3.78187e+16	3.22313	4.63464e+08
2016-05-31 15:35:00	4.54513e+08	3.7824e+16	5.57001	4.63529e+08
2016-06-02 11:20:00	3.9468e+08	3.78908e+16	4.83676	4.64348e+08
2016-06-02 15:25:00	3.83143e+08	3.78965e+16	4.69538	4.64418e+08
2016-06-05 15:55:00	2.68944e+08	3.79816e+16	3.29589	4.65461e+08
2016-06-07 15:40:00	2.42646e+08	3.80256e+16	2.97361	4.66e+08
2016-06-08 10:45:00	5.31854e+08	3.80522e+16	6.51781	4.66326e+08
2016-06-08 14:45:00	3.19198e+08	3.80583e+16	3.91174	4.66401e+08
2016-06-09 15:30:00	8.3081e+07	3.80763e+16	1.01815	4.66621e+08
2016-06-11 15:15:00	3.24731e+08	3.81113e+16	3.97955	4.6705e+08
2016-06-12 10:20:00	6.18947e+08	3.81437e+16	7.58514	4.67448e+08
2016-06-12 16:00:00	5.7231e+08	3.81559e+16	7.0136	4.67597e+08
2016-06-13 11:00:00	6.14547e+08	3.81965e+16	7.53121	4.68094e+08
2016-06-13 15:05:00	4.84123e+08	3.82046e+16	5.93288	4.68193e+08
2016-06-14 10:05:00	4.97316e+08	3.82381e+16	6.09456	4.68604e+08
2016-06-15 10:50:00	6.81431e+08	3.82906e+16	8.35087	4.69248e+08
2016-06-16 15:35:00	6.25254e+08	3.83583e+16	7.66242	4.70077e+08
2016-06-17 10:35:00	6.16508e+08	3.84007e+16	7.55525	4.70597e+08
2016-06-17 16:20:00	1.11188e+08	3.84083e+16	1.3626	4.70689e+08
2016-06-18 11:20:00	6.42338e+08	3.8434e+16	7.87179	4.71005e+08
2016-06-18 15:25:00	7.70338e+08	3.84444e+16	9.44042	4.71132e+08
2016-06-19 10:25:00	8.18463e+08	3.84987e+16	10.0302	4.71798e+08
2016-06-19 16:05:00	6.88069e+08	3.85141e+16	8.43222	4.71987e+08
2016-06-20 15:10:00	6.69386e+08	3.85705e+16	8.20326	4.72678e+08
2016-06-21 10:10:00	7.42146e+08	3.86188e+16	9.09493	4.73269e+08
2016-06-21 15:55:00	6.30814e+08	3.8633e+16	7.73057	4.73444e+08
2016-06-22 10:55:00	5.94834e+08	3.86749e+16	7.28964	4.73957e+08
2016-06-22 15:00:00	4.54183e+08	3.86826e+16	5.56597	4.74052e+08
2016-06-23 11:40:00	5.38944e+08	3.87196e+16	6.60471	4.74504e+08
2016-06-23 15:40:00	5.56267e+08	3.87275e+16	6.817	4.74601e+08
2016-06-24 10:45:00	8.14007e+08	3.87745e+16	9.97557	4.75178e+08
2016-06-24 16:25:00	3.93092e+08	3.87868e+16	4.81731	4.75329e+08
2016-06-26 10:30:00	1.86031e+08	3.88307e+16	2.27979	4.75866e+08
2016-06-27 11:15:00	2.70102e+08	3.8851e+16	3.31007	4.76115e+08
2016-06-30 15:45:00	4.24028e+08	3.89466e+16	5.19642	4.77287e+08
2016-07-01 10:50:00	4.42559e+08	3.89764e+16	5.42351	4.77652e+08
2016-07-02 15:35:00	8.79925e+08	3.90448e+16	10.7834	4.7849e+08
2016-07-03 10:35:00	9.30454e+08	3.91067e+16	11.4026	4.79249e+08
2016-07-05 16:05:00	1.3645e+09	3.93277e+16	16.7218	4.81957e+08
2016-07-06 15:10:00	1.35395e+09	3.94407e+16	16.5925	4.83342e+08
2016-07-07 10:10:00	6.3528e+08	3.95087e+16	7.78529	4.84175e+08
2016-07-07 15:55:00	5.58424e+08	3.95211e+16	6.84344	4.84327e+08
2016-07-09 11:40:00	7.52916e+08	3.96243e+16	9.22691	4.85592e+08
2016-07-10 10:45:00	6.85717e+08	3.96841e+16	8.40339	4.86325e+08
2016-07-10 16:25:00	8.11011e+08	3.96994e+16	9.93886	4.86512e+08
2016-07-12 10:30:00	1.67136e+09	3.98874e+16	20.4824	4.88816e+08
2016-07-12 16:10:00	3.90589e+08	3.99084e+16	4.78663	4.89074e+08
2016-07-13 11:15:00	4.91675e+08	3.99388e+16	6.02543	4.89446e+08
2016-07-14 10:20:00	1.98149e+09	4.00415e+16	24.2829	4.90705e+08
2016-07-14 16:00:00	1.52096e+09	4.00772e+16	18.6392	4.91143e+08
2016-07-15 11:00:00	1.37241e+09	4.01762e+16	16.8188	4.92355e+08
2016-07-15 15:05:00	1.43849e+09	4.01969e+16	17.6285	4.92608e+08
2016-07-16 15:45:00	1.00387e+09	4.03053e+16	12.3023	4.93937e+08
2016-07-17 10:50:00	1.0805e+09	4.03769e+16	13.2414	4.94815e+08
2016-07-17 14:50:00	1.03262e+09	4.03921e+16	12.6546	4.95001e+08
2016-07-18 11:30:00	1.2101e+09	4.04755e+16	14.8296	4.96024e+08
2016-07-18 15:35:00	1.19049e+09	4.04932e+16	14.5893	4.9624e+08
2016-07-19 10:35:00	1.41694e+09	4.05824e+16	17.3644	4.97333e+08
2016-07-21 10:25:00	1.12377e+09	4.08011e+16	13.7717	5.00014e+08
2016-07-21 16:05:00	5.6769e+08	4.08184e+16	6.95698	5.00225e+08
2016-07-22 15:10:00	1.14339e+09	4.08895e+16	14.0121	5.01096e+08
2016-07-25 11:40:00	8.10228e+08	4.11303e+16	9.92927	5.04048e+08
2016-07-25 15:40:00	8.41781e+08	4.11422e+16	10.3159	5.04194e+08
2016-07-26 10:45:00	1.00293e+09	4.12056e+16	12.2908	5.04971e+08
2016-07-26 14:45:00	1.38783e+09	4.12228e+16	17.0078	5.05182e+08
2016-07-26 16:25:00	4.95346e+08	4.12285e+16	6.07042	5.05251e+08
2016-07-27 11:25:00	9.70778e+08	4.12786e+16	11.8968	5.05865e+08
2016-07-27 15:30:00	1.1915e+09	4.12945e+16	14.6018	5.0606e+08
2016-07-29 11:15:00	7.93771e+08	4.14508e+16	9.72759	5.07976e+08
2016-07-30 10:20:00	6.0828e+08	4.15091e+16	7.45441	5.0869e+08
2016-07-30 16:00:00	1.09422e+09	4.15265e+16	13.4096	5.08903e+08
2016-07-31 11:00:00	7.59348e+08	4.15898e+16	9.30573	5.0968e+08
2016-08-01 15:45:00	6.40973e+08	4.16623e+16	7.85506	5.10568e+08
2016-08-02 10:50:00	4.42942e+08	4.16995e+16	5.42821	5.11024e+08
2016-08-03 11:30:00	6.4451e+08	4.17478e+16	7.8984	5.11616e+08
2016-08-03 15:35:00	9.99408e+08	4.17599e+16	12.2476	5.11764e+08
2016-08-04 10:35:00	1.17756e+09	4.18344e+16	14.4308	5.12676e+08
2016-08-07 11:05:00	1.07219e+09	4.2128e+16	13.1395	5.16274e+08
2016-08-07 15:10:00	8.79079e+08	4.21423e+16	10.773	5.1645e+08
2016-08-09 10:55:00	1.14477e+09	4.23017e+16	14.0291	5.18403e+08
2016-08-12 11:25:00	7.56546e+08	4.25498e+16	9.27139	5.21444e+08
2016-08-12 15:30:00	9.9344e+08	4.25627e+16	12.1745	5.21601e+08
2016-08-14 11:15:00	1.07581e+09	4.27256e+16	13.1839	5.23598e+08
2016-08-14 15:15:00	8.61109e+08	4.27396e+16	10.5528	5.23769e+08
2016-08-17 10:05:00	5.88942e+08	4.2914e+16	7.21742	5.25907e+08
2016-08-18 14:50:00	5.90807e+08	4.29751e+16	7.24028	5.26655e+08
2016-08-20 10:35:00	1.0606e+09	4.31051e+16	12.9976	5.28249e+08
2016-08-21 11:20:00	1.03579e+09	4.31985e+16	12.6936	5.29393e+08
2016-08-21 15:25:00	1.07804e+09	4.3214e+16	13.2113	5.29584e+08
2016-08-22 10:25:00	1.0183e+09	4.32857e+16	12.4792	5.30462e+08
2016-08-22 16:05:00	8.46642e+08	4.33047e+16	10.3755	5.30695e+08
2016-08-24 15:55:00	8.55747e+08	4.34513e+16	10.4871	5.32492e+08
2016-08-25 15:00:00	9.44396e+08	4.35261e+16	11.5735	5.33408e+08
2016-08-25 16:35:00	4.47733e+08	4.35301e+16	5.48692	5.33457e+08
2016-08-26 10:00:00	7.31049e+08	4.3567e+16	8.95893	5.3391e+08
2016-08-26 11:40:00	6.52298e+08	4.35712e+16	7.99385	5.33961e+08
2016-08-28 11:25:00	1.63164e+09	4.37675e+16	19.9956	5.36366e+08
2016-08-28 15:30:00	9.82427e+08	4.37867e+16	12.0395	5.36602e+08
2016-08-29 10:30:00	1.60729e+09	4.38753e+16	19.6972	5.37687e+08
2016-08-29 16:10:00	1.23406e+09	4.39043e+16	15.1233	5.38042e+08
2016-08-30 11:15:00	3.02025e+08	4.3957e+16	3.70128	5.38689e+08
2016-08-30 15:15:00	1.00386e+09	4.39664e+16	12.3022	5.38804e+08
2016-08-31 10:20:00	1.3688e+09	4.40479e+16	16.7745	5.39803e+08
2016-09-01 11:00:00	1.62203e+09	4.41807e+16	19.8779	5.4143e+08
2016-09-01 15:05:00	1.46476e+09	4.42034e+16	17.9505	5.41708e+08
2016-09-02 10:05:00	1.04557e+09	4.42893e+16	12.8133	5.42761e+08
2016-09-02 15:45:00	1.63441e+09	4.43166e+16	20.0295	5.43096e+08
2016-09-03 10:50:00	1.37414e+09	4.44199e+16	16.84	5.44362e+08
2016-09-03 14:50:00	1.4855e+09	4.44405e+16	18.2047	5.44614e+08
2016-09-06 11:20:00	1.1923e+09	4.47707e+16	14.6116	5.48661e+08
2016-09-07 10:25:00	1.61405e+09	4.48873e+16	19.78	5.5009e+08
2016-09-07 14:25:00	2.02541e+09	4.49135e+16	24.8212	5.50411e+08
2016-09-07 16:05:00	9.51832e+08	4.49224e+16	11.6646	5.5052e+08
2016-09-08 11:05:00	1.71681e+09	4.50137e+16	21.0394	5.51639e+08
2016-09-08 15:10:00	1.19421e+09	4.50351e+16	14.6349	5.51901e+08
2016-09-09 10:10:00	1.39933e+09	4.51238e+16	17.1486	5.52988e+08
2016-09-09 15:55:00	1.51569e+09	4.5154e+16	18.5746	5.53358e+08
2016-09-10 10:55:00	1.07384e+09	4.52425e+16	13.1598	5.54443e+08
2016-09-10 16:35:00	1.36908e+08	4.52549e+16	1.6778	5.54594e+08
2016-09-11 15:40:00	4.20074e+08	4.5278e+16	5.14796	5.54878e+08
2016-09-13 15:30:00	4.69886e+08	4.53547e+16	5.75841	5.55817e+08
2016-09-14 10:30:00	6.03485e+08	4.53914e+16	7.39565	5.56267e+08
2016-09-14 16:10:00	5.80368e+08	4.54034e+16	7.11236	5.56415e+08
2016-09-15 15:15:00	4.1897e+08	4.5445e+16	5.13443	5.56924e+08
2016-09-16 10:20:00	3.8509e+08	4.54726e+16	4.71924	5.57262e+08
2016-09-20 09:55:00	6.50692e+08	4.56508e+16	7.97417	5.59446e+08
2016-09-20 15:35:00	1.42198e+09	4.56719e+16	17.4263	5.59705e+08
2016-09-21 10:35:00	9.36823e+08	4.57526e+16	11.4807	5.60694e+08
2016-09-22 11:20:00	1.20952e+09	4.58482e+16	14.8225	5.61865e+08
2016-09-22 15:25:00	1.28544e+09	4.58666e+16	15.753	5.6209e+08
2016-09-23 10:25:00	1.71759e+09	4.59693e+16	21.0489	5.63349e+08
2016-09-24 11:05:00	1.22778e+09	4.61e+16	15.0464	5.64951e+08
2016-09-27 15:40:00	6.71463e+08	4.63619e+16	8.22872	5.6816e+08
2016-09-30 10:30:00	1.5196e+09	4.66254e+16	18.6226	5.7139e+08
2016-09-30 16:10:00	5.23593e+08	4.66463e+16	6.41658	5.71646e+08
2016-10-01 11:15:00	1.30705e+09	4.67092e+16	16.0177	5.72416e+08
2016-10-01 15:15:00	1.30798e+09	4.6728e+16	16.0291	5.72647e+08
2016-10-03 11:00:00	7.77414e+08	4.68922e+16	9.52714	5.74659e+08
2016-10-03 15:05:00	8.0533e+08	4.69038e+16	9.86925	5.74802e+08
2016-10-04 10:05:00	5.4792e+08	4.69501e+16	6.7147	5.75369e+08
2016-10-04 11:45:00	4.35389e+08	4.69531e+16	5.33565	5.75405e+08
2016-10-04 15:45:00	8.5908e+08	4.69624e+16	10.5279	5.7552e+08
2016-10-05 10:50:00	5.12846e+08	4.70095e+16	6.28487	5.76097e+08
2016-10-05 14:50:00	8.15401e+08	4.70191e+16	9.99266	5.76214e+08
2016-10-06 11:30:00	8.60238e+08	4.70814e+16	10.5421	5.76978e+08
2016-10-06 15:35:00	7.61582e+08	4.70933e+16	9.33311	5.77124e+08
2016-10-07 10:35:00	9.6936e+08	4.71525e+16	11.8794	5.7785e+08
2016-10-08 15:20:00	5.93747e+08	4.72334e+16	7.27631	5.78841e+08
2016-10-09 10:25:00	1.015e+09	4.72887e+16	12.4387	5.79518e+08
2016-10-10 11:05:00	2.71754e+08	4.73458e+16	3.33032	5.80218e+08
2016-10-10 15:10:00	1.62368e+08	4.7349e+16	1.98981	5.80257e+08
2016-10-11 10:10:00	5.41102e+08	4.73731e+16	6.63115	5.80552e+08
2016-10-12 10:55:00	1.20395e+09	4.74508e+16	14.7543	5.81505e+08
2016-10-12 15:00:00	1.15662e+09	4.74682e+16	14.1743	5.81718e+08
2016-10-13 11:35:00	7.73277e+08	4.75397e+16	9.47644	5.82594e+08
2016-10-13 15:40:00	1.04605e+09	4.7553e+16	12.8192	5.82758e+08
2016-10-14 10:40:00	1.09359e+09	4.76262e+16	13.4018	5.83655e+08
2016-10-14 14:45:00	7.46079e+08	4.76397e+16	9.14312	5.8382e+08
2016-10-15 11:25:00	1.25841e+09	4.77143e+16	15.4217	5.84734e+08
2016-10-15 15:30:00	2.00648e+08	4.7725e+16	2.45893	5.84866e+08
2016-10-16 10:30:00	8.96363e+08	4.77625e+16	10.9848	5.85325e+08
2016-10-17 11:15:00	5.3202e+08	4.78262e+16	6.51985	5.86105e+08
2016-10-17 15:15:00	6.60898e+08	4.78348e+16	8.09924	5.8621e+08
2016-10-18 10:20:00	4.40842e+08	4.78726e+16	5.40247	5.86674e+08
2016-10-18 16:00:00	5.04249e+08	4.78823e+16	6.17952	5.86792e+08
2016-10-19 11:00:00	4.73047e+08	4.79157e+16	5.79715	5.87202e+08
2016-10-19 15:05:00	4.0312e+08	4.79221e+16	4.94019	5.87281e+08
2016-10-20 11:45:00	3.10651e+08	4.79487e+16	3.80699	5.87606e+08
2016-10-20 15:45:00	8.81945e+08	4.79573e+16	10.8082	5.87711e+08
2016-10-21 10:50:00	4.06586e+08	4.80015e+16	4.98268	5.88254e+08
2016-10-22 15:35:00	2.21187e+08	4.8034e+16	2.71062	5.88652e+08
2016-10-23 10:35:00	4.58761e+08	4.80573e+16	5.62207	5.88937e+08
2016-10-23 16:15:00	3.13341e+08	4.80651e+16	3.83997	5.89033e+08
2016-10-26 15:10:00	7.10288e+08	4.81958e+16	8.70451	5.90635e+08
2016-10-27 10:10:00	2.08503e+08	4.82272e+16	2.55519	5.9102e+08
2016-10-28 10:55:00	5.14149e+08	4.82594e+16	6.30085	5.91414e+08
2016-10-29 15:40:00	1.64693e+08	4.82945e+16	2.01829	5.91845e+08
2016-10-30 10:40:00	1.36921e+09	4.8347e+16	16.7795	5.92488e+08
2016-10-31 11:25:00	7.14464e+08	4.84398e+16	8.75569	5.93625e+08
2016-10-31 15:30:00	9.46461e+08	4.8452e+16	11.5988	5.93775e+08
2016-11-02 15:15:00	1.05156e+07	4.85343e+16	0.128868	5.94783e+08
2016-11-03 10:20:00	1.34143e+07	4.85351e+16	0.164391	5.94793e+08
2016-11-03 16:00:00	2.09674e+07	4.85355e+16	0.256954	5.94797e+08
2016-11-04 15:05:00	3.57875e+06	4.85365e+16	0.0438573	5.9481e+08
2016-11-05 10:05:00	5.01726e+06	4.85368e+16	0.061486	5.94813e+08
2016-11-08 10:35:00	2.12486e+06	4.85377e+16	0.02604	5.94825e+08
2016-11-12 10:10:00	2.40029e+06	4.85385e+16	0.0294153	5.94834e+08
2016-11-12 15:55:00	3.54251e+06	4.85385e+16	0.0434131	5.94835e+08
2016-11-13 10:55:00	4.18232e+06	4.85388e+16	0.0512539	5.94838e+08
2016-11-14 10:00:00	1.29267e+06	4.8539e+16	0.0158415	5.94841e+08
2016-11-14 15:40:00	1.2634e+06	4.85391e+16	0.0154828	5.94842e+08
2016-11-15 10:40:00	5.53734e+06	4.85393e+16	0.0678596	5.94844e+08
2016-11-18 11:15:00	3.66352e+06	4.85405e+16	0.0448961	5.94859e+08
2016-11-18 15:15:00	4.46384e+06	4.85406e+16	0.054704	5.9486e+08
2016-11-19 10:20:00	4.47113e+06	4.85409e+16	0.0547933	5.94864e+08
2016-11-19 16:00:00	3.60147e+06	4.8541e+16	0.0441357	5.94865e+08
2016-11-20 11:00:00	3.99452e+06	4.85412e+16	0.0489524	5.94868e+08
2016-11-20 15:05:00	2.4788e+06	4.85413e+16	0.0303774	5.94868e+08
2016-11-25 15:25:00	3.36259e+06	4.85425e+16	0.0412082	5.94884e+08
2016-11-28 10:10:00	3.38255e+06	4.85433e+16	0.0414529	5.94894e+08
2016-11-28 15:55:00	2.6882e+06	4.85434e+16	0.0329437	5.94895e+08
2016-11-29 10:55:00	2.96254e+06	4.85436e+16	0.0363056	5.94897e+08
2016-11-30 15:40:00	1.97346e+06	4.85438e+16	0.0241845	5.949e+08
2016-12-04 11:15:00	1.77706e+06	4.85445e+16	0.0217777	5.94908e+08
2016-12-08 10:50:00	1.28476e+06	4.8545e+16	0.0157446	5.94914e+08
2016-12-08 14:50:00	895475	4.8545e+16	0.010974	5.94914e+08
2016-12-10 10:35:00	1.60051e+06	4.85452e+16	0.0196141	5.94917e+08
2016-12-13 11:05:00	834920	4.85455e+16	0.0102319	5.94921e+08
2016-12-15 10:55:00	1.56693e+06	4.85457e+16	0.0192026	5.94923e+08
2016-12-16 15:40:00	917304	4.85459e+16	0.0112415	5.94925e+08
2016-12-17 10:40:00	1.23058e+06	4.85459e+16	0.0150807	5.94926e+08
2016-12-18 11:25:00	1.10547e+06	4.8546e+16	0.0135474	5.94927e+08
2016-12-19 10:30:00	2.17288e+06	4.85462e+16	0.0266285	5.94929e+08
2016-12-20 11:15:00	1.8842e+06	4.85463e+16	0.0230907	5.94931e+08
2016-12-20 15:15:00	2.49581e+06	4.85464e+16	0.0305859	5.94931e+08
2016-12-21 10:20:00	2.6731e+06	4.85466e+16	0.0327586	5.94933e+08
2016-12-22 11:00:00	1.54161e+06	4.85467e+16	0.0188923	5.94936e+08
2016-12-23 15:45:00	2.10817e+06	4.85469e+16	0.0258355	5.94938e+08
2016-12-24 10:50:00	1.70622e+06	4.85471e+16	0.0209095	5.9494e+08
[truncated: 140 more rows]

## Sheet: Bezymianny
date	VRP (Watt)	VRE(Joule)	TADR (m3/s)	Cum. Vol (m3)
2000-03-03 10:40:00	2.14989e+06	0	0.114356	0
2000-03-06 11:10:00	1.06359e+06	4.19359e+11	0.0565739	22306.3
2000-03-13 11:15:00	2.0653e+07	6.9897e+12	1.09856	371793
2000-03-16 11:45:00	4.97644e+07	1.61792e+13	2.64704	860594
2000-03-18 11:35:00	7.92868e+07	2.72905e+13	4.21738	1.45162e+06
2000-03-20 11:20:00	2.0279e+07	3.58482e+13	1.07867	1.90682e+06
2000-03-21 10:25:00	2.79915e+07	3.78538e+13	1.48891	2.0135e+06
2000-03-22 11:10:00	3.07146e+07	4.04692e+13	1.63376	2.15262e+06
2000-03-24 10:55:00	1.58467e+07	4.44711e+13	0.84291	2.36548e+06
2000-03-28 10:35:00	4.51935e+06	4.79781e+13	0.240391	2.55203e+06
2000-04-07 11:10:00	1.01997e+07	5.43522e+13	0.542537	2.89108e+06
2000-04-08 11:55:00	1.42751e+07	5.54426e+13	0.759311	2.94907e+06
2000-04-18 10:50:00	2.86269e+06	6.28127e+13	0.152271	3.3411e+06
2000-04-19 09:55:00	4.88863e+06	6.31347e+13	0.260034	3.35823e+06
2000-04-22 10:25:00	5.92993e+06	6.45466e+13	0.315422	3.43333e+06
2000-05-06 10:40:00	1.72184e+06	6.91778e+13	0.091587	3.67967e+06
2000-05-09 11:10:00	1.49353e+06	6.95974e+13	0.0794429	3.70199e+06
2000-06-05 10:50:00	990787	7.24936e+13	0.0527014	3.85604e+06
2000-06-28 10:55:00	837343	7.43103e+13	0.0445395	3.95268e+06
2000-08-03 10:30:00	371802	7.61899e+13	0.0197767	4.05265e+06
2000-08-27 11:20:00	923849	7.75351e+13	0.0491409	4.12421e+06
2000-08-29 11:10:00	1.56212e+06	7.77492e+13	0.0830915	4.13559e+06
2000-09-12 11:20:00	882630	7.92285e+13	0.0469484	4.21428e+06
2000-09-16 10:55:00	1.30291e+06	7.96045e+13	0.0693038	4.23428e+06
2000-09-20 10:30:00	2.49071e+06	8.02572e+13	0.132484	4.269e+06
2000-09-21 11:15:00	2.77743e+06	8.04919e+13	0.147735	4.28148e+06
2000-09-23 11:05:00	2.74422e+06	8.09673e+13	0.145969	4.30677e+06
2000-09-24 11:45:00	4.39558e+06	8.12843e+13	0.233807	4.32363e+06
2000-09-26 11:35:00	4.28929e+06	82032098412355	0.228154	4.36341e+06
2000-10-02 10:55:00	3.70997e+06	8.40959e+13	0.197339	4.47319e+06
2000-10-09 11:00:00	1.76869e+07	9.05695e+13	0.940792	4.81753e+06
2000-10-11 10:50:00	2.20625e+07	9.3992e+13	1.17354	4.99957e+06
2000-10-12 11:35:00	2.66184e+07	9.61607e+13	1.41587	5.11493e+06
2000-10-15 10:25:00	1.55612e+07	101538587587596	0.827725	5.40099e+06
2000-10-19 11:40:00	3.69118e+07	110723993203977	1.96339	5.88957e+06
2000-10-20 10:45:00	5.25509e+07	114441166606122	2.79526	6.0873e+06
2000-10-24 11:55:00	3.25772e+07	129330054348302	1.73283	6.87926e+06
2000-10-25 11:00:00	3.31764e+07	132062113291462	1.7647	7.02458e+06
2000-10-29 10:35:00	2.07007e+07	141331668233374	1.1011	7.51764e+06
2000-10-30 11:20:00	4.0915e+07	144076647250127	2.17633	7.66365e+06
2000-11-01 11:05:00	9.75437e+08	231432059374909	51.8849	1.23102e+07
2000-11-03 10:55:00	1.19233e+08	325683081145901	6.34216	1.73236e+07
2000-11-04 11:40:00	5.84695e+07	333599714103106	3.11008	1.77447e+07
2000-11-10 11:00:00	438830	348798063426954	0.023342	1.85531e+07
2000-11-13 11:30:00	3.64785e+06	349331375427036	0.194035	1.85815e+07
2000-11-16 10:25:00	1.00499e+06	349925310248280	0.0534567	1.8613e+07
2000-11-18 11:50:00	943070	350098589839544	0.0501633	1.86223e+07
2000-11-21 10:45:00	1.19102e+06	350371005915048	0.0633519	1.86368e+07
2000-11-24 11:15:00	1.32606e+06	350699484172186	0.070535	1.86542e+07
2000-12-19 11:05:00	985807	353195605481613	0.0524365	1.8787e+07
2001-01-01 10:35:00	1.34861e+06	354504515503633	0.0717348	1.88566e+07
2001-01-02 11:20:00	1.08508e+06	354612936625243	0.0577171	1.88624e+07
2001-01-11 11:10:00	571834	355256647955367	0.0304167	1.88966e+07
2001-01-20 11:05:00	465541	355659823685856	0.0247628	1.89181e+07
2001-01-27 11:10:00	422032	355928358921528	0.0224485	1.89324e+07
2001-01-29 11:00:00	586543	356015197207622	0.0311991	1.8937e+07
2001-01-31 10:50:00	413732	356101320880546	0.022007	1.89416e+07
2001-02-12 11:10:00	391555	356519264712454	0.0208274	1.89638e+07
2001-02-14 11:00:00	418712	356589028619706	0.0222719	1.89675e+07
2001-03-05 11:30:00	506577	357349337898144	0.0269456	1.90079e+07
2001-03-17 10:15:00	2.3039e+06	358799964367998	0.122548	1.90851e+07
2001-04-05 10:45:00	937506	361463425998705	0.0498673	1.92268e+07
2001-04-06 11:30:00	1.17573e+06	361557570478851	0.0625386	1.92318e+07
2001-04-08 11:15:00	393799	361692471158382	0.0209468	1.9239e+07
2001-04-19 11:00:00	539366	362135491445899	0.0286897	1.92625e+07
2001-04-28 10:50:00	610915	362582375804616	0.0324955	1.92863e+07
2001-04-30 10:40:00	569705	362684027180696	0.0303034	1.92917e+07
2001-05-02 10:25:00	877827	362808442522282	0.0466929	1.92983e+07
2001-05-17 11:20:00	876587	363948197485992	0.046627	1.93589e+07
2001-05-19 11:10:00	1.02496e+06	364111920464296	0.054519	1.93677e+07
2001-05-30 10:50:00	1.19907e+06	365167445523724	0.0637805	1.94238e+07
2001-06-06 10:55:00	313036	365624934189726	0.0166508	1.94481e+07
2001-07-15 11:00:00	378760	366790574964507	0.0201468	1.95101e+07
2001-07-28 10:30:00	2.44617e+06	368374514463175	0.130116	1.95944e+07
2001-07-31 11:00:00	2.10173e+07	371436497391422	1.11794	1.97573e+07
2001-08-01 11:45:00	1.24082e+07	372925604364362	0.660012	1.98365e+07
2001-08-02 10:50:00	5.94641e+06	373688239186117	0.316298	1.9877e+07
2001-08-06 10:25:00	5.80114e+08	474520006855378	30.8572	2.52404e+07
2001-08-09 10:55:00	3.2046e+07	554406937277403	1.70457	2.94897e+07
2001-08-21 11:20:00	2.96225e+06	572581447098085	0.157567	3.04565e+07
2001-08-22 10:25:00	1.32701e+06	572759665874234	0.0705854	3.04659e+07
2001-09-06 11:20:00	800235	574141628352037	0.0425657	3.05394e+07
2001-10-05 10:45:00	1.01568e+06	576414702832833	0.0540256	3.06604e+07
2001-10-10 11:05:00	1.52975e+06	576966044299389	0.0813699	3.06897e+07
2001-10-16 10:30:00	3.83348e+06	578350564026717	0.203909	3.07633e+07
2001-10-22 11:30:00	887790	579582816353358	0.0472229	3.08289e+07
2001-10-30 10:40:00	414888	580031068014593	0.0220685	3.08527e+07
2001-11-01 10:30:00	645725	580122386795602	0.0343471	3.08576e+07
2001-11-06 10:45:00	626030	580397658205678	0.0332995	3.08722e+07
2001-11-11 11:05:00	3.75374e+06	581346316032057	0.199667	3.09227e+07
2001-11-18 11:10:00	2.15158e+06	583132971195003	0.114446	3.10177e+07
2001-11-24 10:35:00	1.78342e+06	584148791309951	0.0948625	3.10717e+07
2001-11-25 11:15:00	1.96333e+06	584315146623659	0.104432	3.10806e+07
2001-11-30 11:35:00	190994	584781772382713	0.0101593	3.11054e+07
2001-12-03 10:30:00	585377	584880876217686	0.0311371	3.11107e+07
2001-12-08 10:45:00	1.75992e+06	585388514915024	0.0936125	3.11377e+07
2001-12-13 11:05:00	3.88682e+08	669958127912515	20.6745	3.56361e+07
2001-12-14 11:45:00	1.33445e+08	693140553970876	7.09815	3.68692e+07
2001-12-20 11:10:00	7.6903e+06	729574684302324	0.409059	3.88072e+07
2001-12-22 10:55:00	3.79001e+06	730561416682199	0.201596	3.88596e+07
2001-12-23 10:00:00	4.32539e+06	730898611386241	0.230074	3.88776e+07
2001-12-29 11:05:00	9.0594e+06	734394048937268	0.481883	3.90635e+07
2002-01-05 11:10:00	1.42288e+06	737565462387529	0.0756852	3.92322e+07
2002-01-07 10:55:00	1.50842e+06	737817407719423	0.0802351	3.92456e+07
2002-01-09 10:45:00	2.04204e+06	738123102075676	0.108619	3.92619e+07
2002-01-16 10:50:00	1.38655e+06	739160420540685	0.0737526	3.9317e+07
2002-01-21 11:10:00	956294	739667880283295	0.0508667	3.9344e+07
2002-01-28 11:15:00	1.07353e+06	740282003577122	0.0571026	3.93767e+07
2002-02-01 10:50:00	1.42888e+06	740712543748979	0.0760044	3.93996e+07
2002-02-08 10:55:00	471421	741287480874597	0.0250756	3.94302e+07
2002-02-12 10:30:00	776965	741502265643389	0.0413279	3.94416e+07
2002-02-13 11:15:00	1.07472e+06	741584758315193	0.0571661	3.9446e+07
2002-02-15 11:00:00	772867	741743558637410	0.0411099	3.94544e+07
2002-02-19 10:35:00	1.28718e+06	742097989199568	0.0684669	3.94733e+07
2002-02-20 11:20:00	912382	742195979543037	0.0485309	3.94785e+07
2002-02-21 10:25:00	634425	742260249350792	0.033746	3.94819e+07
2002-02-22 11:10:00	611353	742315748759008	0.0325188	3.94849e+07
2002-02-26 10:45:00	810094	742560308685389	0.0430901	3.94979e+07
2002-03-16 10:30:00	472815	743557320992088	0.0251497	3.95509e+07
2002-04-20 11:00:00	1.48657e+06	746521669691053	0.0790727	3.97086e+07
2002-05-04 11:15:00	833714	747926019682130	0.0443465	3.97833e+07
2002-05-22 11:00:00	586386	749029650117153	0.0311907	3.9842e+07
2002-05-27 11:20:00	685780	749305201213697	0.0364777	3.98567e+07
2002-07-12 15:35:00	570846	751811981796986	0.0303642	3.999e+07
2002-08-14 10:35:00	573096	753432490848678	0.0304839	4.00762e+07
2002-08-18 15:50:00	529214	753633386889536	0.0281497	4.00869e+07
2002-08-20 15:40:00	473558	753719725567816	0.0251893	4.00915e+07
2002-08-22 15:25:00	491925	753802708861077	0.0261662	4.00959e+07
2002-08-30 10:35:00	597499	754169735928230	0.0317819	4.01154e+07
2002-09-18 11:10:00	1.05343e+06	755526548084145	0.0560332	4.01876e+07
2002-10-04 11:05:00	1.29798e+06	757151484998347	0.0690414	4.0274e+07
2002-10-06 10:55:00	1.02842e+06	757351787517841	0.054703	4.02847e+07
2002-10-13 11:00:00	1.64338e+06	758160138244488	0.0874136	4.03277e+07
2002-10-24 10:45:00	1.16437e+06	759493113437098	0.0619343	4.03986e+07
2002-10-25 15:25:00	562864	759582238456918	0.0299396	4.04033e+07
2002-10-27 11:15:00	952426	759701794814551	0.050661	4.04097e+07
2002-11-01 15:35:00	1.14803e+06	760171876652649	0.0610654	4.04347e+07
2002-11-07 10:55:00	793214	760658740343198	0.0421922	4.04606e+07
2002-11-08 15:40:00	1.02615e+06	760752892458298	0.0545825	4.04656e+07
2002-11-17 15:30:00	873218	761490797220504	0.0464478	4.05048e+07
2002-11-18 10:35:00	808071	761548549504373	0.0429825	4.05079e+07
2002-11-20 10:25:00	587892	761668741906898	0.0312708	4.05143e+07
2002-11-21 11:05:00	603800	761721653020554	0.032117	4.05171e+07
2002-11-22 15:50:00	599177	761783907082205	0.0318711	4.05204e+07
2002-11-25 10:45:00	956649	761971306258503	0.0508856	4.05304e+07
2002-11-26 15:25:00	1.30432e+06	762087972159789	0.0693786	4.05366e+07
2002-11-27 10:30:00	1.13124e+06	762171633571125	0.0601723	4.0541e+07
2002-11-28 11:15:00	1.43489e+06	762285954604380	0.0763239	4.05471e+07
2002-11-30 11:00:00	1.33263e+06	762523822969503	0.0708846	4.05598e+07
2002-12-04 10:35:00	844852	762898458859427	0.0449389	4.05797e+07
2002-12-05 15:20:00	1.50009e+06	763019809757263	0.0797922	4.05862e+07
2002-12-09 10:55:00	1.14444e+06	763455761399260	0.0608746	4.06093e+07
2002-12-14 11:15:00	1.48064e+06	764024355092363	0.0787577	4.06396e+07
2002-12-19 15:30:00	702555	764512627608190	0.03737	4.06656e+07
2002-12-21 15:20:00	1.27488e+06	764682885025698	0.0678129	4.06746e+07
2002-12-22 14:25:00	1.81922e+06	764811445148757	0.0967672	4.06815e+07
2002-12-22 16:05:00	1.68209e+06	764821949081935	0.0894727	4.0682e+07
2002-12-23 15:10:00	4.19131e+06	765065988836650	0.222942	4.0695e+07
2002-12-24 15:50:00	2.16275e+07	766212345203595	1.1504	4.0756e+07
2002-12-25 14:55:00	9.56328e+08	806846409821210	50.8685	4.29174e+07
2002-12-26 15:40:00	2.57352e+06	849565486055110	0.136889	4.51897e+07
2003-01-01 11:00:00	1.96058e+06	850702637679487	0.104286	4.52501e+07
2003-01-01 15:00:00	2.47559e+06	850734578102230	0.131681	4.52518e+07
2003-01-03 10:50:00	7.78486e+06	851544127922827	0.414088	4.52949e+07
2003-01-03 14:50:00	9.65449e+06	851669691271338	0.513537	4.53016e+07
2003-01-05 10:35:00	4.15831e+06	852757449457581	0.221187	4.53594e+07
2003-01-07 10:25:00	2.82105e+06	853358372085670	0.150056	4.53914e+07
2003-01-07 16:05:00	1.1525e+06	853398902275942	0.0613032	4.53936e+07
2003-01-09 10:10:00	1.3468e+06	853588223975035	0.0716381	4.54036e+07
2003-01-09 15:50:00	1.32247e+06	853615450451105	0.0703439	4.54051e+07
2003-01-11 15:40:00	678741	853787754353115	0.0361032	4.54142e+07
2003-01-12 10:45:00	632813	853832806239406	0.0336603	4.54166e+07
2003-01-16 15:55:00	1.51433e+06	854223800293076	0.0805493	4.54374e+07
2003-01-24 11:05:00	889652	855033700465559	0.0473219	4.54805e+07
2003-01-24 15:10:00	1.30998e+06	855049867783655	0.06968	4.54814e+07
2003-01-25 15:50:00	1.09056e+06	855156451715026	0.0580083	4.5487e+07
2003-01-26 10:55:00	2.02944e+06	855263623561795	0.107949	4.54927e+07
2003-01-27 15:40:00	1.16889e+06	855429137048445	0.0621749	4.55015e+07
2003-01-28 10:45:00	1.7182e+06	855528308669621	0.0913938	4.55068e+07
2003-02-02 11:00:00	1.03853e+06	856125004435606	0.0552411	4.55386e+07
2003-02-06 10:35:00	435503	856378612479395	0.0231651	4.55521e+07
2003-02-14 11:25:00	180611	856592465666510	0.00960695	4.55634e+07
2003-02-20 10:50:00	820755	856850968323508	0.0436572	4.55772e+07
2003-02-22 10:35:00	784072	856988903253155	0.041706	4.55845e+07
2003-02-23 15:20:00	828142	857072335346329	0.0440501	4.5589e+07
2003-02-25 11:05:00	709705	857193440815258	0.0377503	4.55954e+07
2003-02-25 15:10:00	796359	857204510386552	0.0423595	4.5596e+07
2003-03-02 15:25:00	517516	857488898635383	0.0275274	4.56111e+07
2003-03-15 10:55:00	972585	858313669747269	0.0517333	4.5655e+07
2003-03-23 15:45:00	707221	858908825313607	0.0376182	4.56866e+07
2003-03-24 10:50:00	687757	858956742826523	0.0365828	4.56892e+07
2003-03-28 10:25:00	678844	859191866604439	0.0361087	4.57017e+07
2003-04-06 10:20:00	296590	859570969059554	0.0157761	4.57219e+07
2003-04-12 15:20:00	324506	859737547008174	0.017261	4.57307e+07
2003-04-13 10:25:00	330547	859760048068465	0.0175823	4.57319e+07
2003-04-17 15:40:00	1.07327e+06	860015893063305	0.0570887	4.57455e+07
2003-04-18 10:40:00	1.2949e+06	860096884475197	0.0688778	4.57498e+07
2003-04-19 15:25:00	1.02965e+06	860217180137357	0.0547687	4.57562e+07
2003-04-23 11:00:00	1.12864e+06	860572974010886	0.0600339	4.57752e+07
2003-04-27 10:35:00	837271	860911208659629	0.0445357	4.57931e+07
2003-05-14 15:20:00	732800	862077693351298	0.0389787	4.58552e+07
2003-05-20 10:40:00	1.08506e+06	862533613208285	0.0577161	4.58794e+07
2003-05-25 11:00:00	568859	862891852574008	0.0302585	4.58985e+07
2003-06-21 10:40:00	3.3469e+06	867456839228990	0.178026	4.61413e+07
2003-07-10 11:10:00	1.47774e+06	871421238853241	0.078603	4.63522e+07
2003-07-10 15:15:00	1.65425e+06	871444258978955	0.0879922	4.63534e+07
2003-07-13 15:45:00	1.08842e+06	871802177648802	0.0578946	4.63725e+07
2003-07-14 10:45:00	1.23421e+06	871881611612979	0.0656496	4.63767e+07
2003-07-21 14:55:00	1.86621e+06	872842431803200	0.0992664	4.64278e+07
2003-07-22 15:40:00	610793	872952782175206	0.032489	4.64337e+07
2003-07-25 16:10:00	2.09138e+08	900325022047047	11.1244	4.78896e+07
2003-07-26 15:15:00	3.02089e+08	921566505337602	16.0686	4.90195e+07
2003-07-29 15:45:00	1.43746e+07	962864993430562	0.764609	5.12162e+07
2003-07-30 10:45:00	1.7238e+07	963946147268785	0.916917	5.12737e+07
2003-07-30 14:50:00	1.08257e+07	964152415405642	0.575833	5.12847e+07
2003-07-31 09:50:00	9.81968e+06	964858485805856	0.522323	5.13223e+07
2003-08-01 10:35:00	8.34125e+06	965667555380071	0.443684	5.13653e+07
2003-08-07 15:40:00	5.15142e+06	969288315203644	0.274012	5.15579e+07
2003-08-09 15:25:00	3.97665e+06	970072873224225	0.211524	5.15996e+07
2003-08-15 14:50:00	2.0591e+06	971631003530915	0.109527	5.16825e+07
2003-08-16 15:30:00	2.81381e+06	971847361007037	0.149671	5.1694e+07
2003-08-26 10:30:00	990191	973456454244459	0.0526697	5.17796e+07
2003-08-28 10:15:00	1.29801e+06	973653125149304	0.0690431	5.17901e+07
2003-08-29 11:00:00	1.78108e+06	973790298472696	0.0947381	5.17974e+07
2003-09-04 10:25:00	1.31212e+06	974588806307660	0.0697935	5.18398e+07
2003-09-05 11:05:00	855312	974685040181752	0.0454953	5.18449e+07
2003-09-08 15:40:00	1.74225e+06	975043114013941	0.0926728	5.1864e+07
2003-09-09 10:40:00	1.61995e+06	975158101151696	0.0861675	5.18701e+07
2003-09-10 11:25:00	1.01077e+06	975275299794416	0.0537645	5.18763e+07
2003-09-10 15:25:00	1.52458e+06	975293554334060	0.0810946	5.18773e+07
2003-09-13 10:15:00	1.10383e+06	975609752044065	0.0587144	5.18941e+07
2003-09-13 15:55:00	1.32122e+06	975634487539814	0.0702776	5.18955e+07
2003-09-17 15:30:00	1.41873e+06	976105894779557	0.0754641	5.19205e+07
2003-09-18 10:35:00	1.17069e+06	976194841288428	0.0622709	5.19253e+07
2003-09-26 15:25:00	1.49001e+06	977137529131794	0.079256	5.19754e+07
2003-09-28 15:15:00	1.2885e+06	977376759238506	0.0685374	5.19881e+07
2003-09-30 11:00:00	1.64911e+06	977608096000937	0.0877185	5.20004e+07
2003-09-30 15:00:00	1.11441e+06	977627993328491	0.0592771	5.20015e+07
2003-10-02 10:50:00	1.03493e+06	977797575951803	0.0550492	5.20105e+07
2003-10-02 14:50:00	780666	977810648211161	0.0415248	5.20112e+07
2003-10-03 15:30:00	614977	977872614738447	0.0327115	5.20145e+07
2003-10-04 10:35:00	1.13307e+06	977932660020920	0.0602695	5.20177e+07
2003-10-05 15:20:00	322794	978008000774678	0.0171699	5.20217e+07
2003-10-07 11:05:00	1.26721e+06	978133213183545	0.0674045	5.20284e+07
2003-10-11 10:40:00	1.1627e+06	978551278783673	0.0618459	5.20506e+07
2003-10-17 15:45:00	870936	979097005720411	0.0463264	5.20796e+07
2003-10-23 11:05:00	1.29432e+06	979640052289872	0.0688469	5.21085e+07
2003-10-23 15:05:00	1.64229e+06	979661195891905	0.0873559	5.21096e+07
2003-10-28 15:25:00	758852	980181283218935	0.0403644	5.21373e+07
2003-11-09 10:10:00	556074	980850514870708	0.0295784	5.21729e+07
2003-11-09 15:50:00	595845	980862264447086	0.0316939	5.21735e+07
2003-11-10 10:55:00	900606	980913667544815	0.0479046	5.21763e+07
2003-11-12 10:40:00	358252	981021866399870	0.0190559	5.2182e+07
2003-11-15 11:15:00	667318	981155857126759	0.0354957	5.21891e+07
2003-11-15 15:15:00	1.08993e+06	981168509343665	0.0579752	5.21898e+07
2003-11-21 10:35:00	756155	981631508430550	0.040221	5.22144e+07
2003-11-24 11:05:00	665551	981817040985393	0.0354016	5.22243e+07
2003-12-08 11:20:00	703351	982645568593355	0.0374123	5.22684e+07
2003-12-08 15:20:00	848520	982656742060889	0.045134	5.2269e+07
2003-12-10 11:05:00	817661	982787953811642	0.0434926	5.2276e+07
2003-12-12 10:55:00	1.10833e+06	982953781621770	0.0589537	5.22848e+07
2003-12-25 16:05:00	908641	984105270188178	0.048332	5.2346e+07
2003-12-26 11:05:00	1.30777e+06	984181071399971	0.0695622	5.23501e+07
2003-12-27 15:50:00	994473	984300212383867	0.0528975	5.23564e+07
2003-12-28 10:55:00	1.29792e+06	984378956223076	0.0690385	5.23606e+07
2004-01-01 10:30:00	843084	984747316639121	0.0448449	5.23802e+07
2004-01-04 11:00:00	902528	984975118896381	0.0480068	5.23923e+07
2004-01-04 15:00:00	640066	984986225569560	0.0340461	5.23929e+07
2004-01-11 11:05:00	2.79044e+06	985999425645920	0.148428	5.24468e+07
2004-01-12 10:10:00	2.28942e+06	986210493645210	0.121777	5.2458e+07
2004-01-12 15:50:00	1.45596e+06	986248696480050	0.0774447	5.246e+07
2004-01-14 10:00:00	5.98724e+07	990903521589440	3.1847	5.27076e+07
2004-01-14 15:40:00	4.18624e+07	991941216532015	2.22672	5.27628e+07
2004-01-16 09:50:00	7.07466e+06	995655536733925	0.376312	5.29604e+07
2004-01-16 11:25:00	8.69854e+06	995700490355566	0.462688	5.29628e+07
2004-01-16 15:25:00	7.77285e+06	995819084354731	0.413449	5.29691e+07
2004-01-17 16:10:00	546124	996189694576748	0.0290492	5.29888e+07
2004-01-19 10:20:00	567340	996274206531859	0.0301777	5.29933e+07
2004-01-21 10:05:00	2.7562e+06	996559865039302	0.146607	5.30085e+07
2004-01-24 10:35:00	3.56854e+06	997385243326357	0.189816	5.30524e+07
2004-01-25 15:20:00	3.22293e+06	997736701636682	0.171432	5.30711e+07
2004-01-26 10:25:00	3.96489e+06	997983603289730	0.210898	5.30842e+07
2004-01-31 10:40:00	1.96688e+06	999267535816045	0.104621	5.31525e+07
2004-01-31 14:45:00	1.60217e+06	999293768365630	0.0852219	5.31539e+07
2004-02-01 15:25:00	2.58984e+06	999479893486249	0.137757	5.31638e+07
2004-02-02 10:30:00	2.83996e+06	999666407008051	0.151062	5.31737e+07
2004-02-03 15:15:00	2.40789e+06	999937983317604	0.128079	5.31882e+07
2004-02-04 10:20:00	1.50425e+06	1000072365407440	0.0800134	5.31953e+07
2004-02-11 10:25:00	1.46289e+06	1000970075149800	0.0778135	5.32431e+07
2004-02-11 16:05:00	1.1645e+06	1000996874591450	0.0619417	5.32445e+07
2004-02-12 15:10:00	1.15034e+06	1001093056194910	0.0611881	5.32496e+07
2004-02-14 10:55:00	861492	1001251487734030	0.0458241	5.32581e+07
2004-02-14 14:55:00	599261	1001262005154900	0.0318756	5.32586e+07
2004-02-19 15:15:00	344059	1001466328078990	0.018301	5.32695e+07
2004-02-22 15:45:00	531704	1001580615094350	0.0282821	5.32756e+07
2004-03-03 10:40:00	1.85024e+06	1002587821576600	0.0984172	5.33291e+07
2004-03-06 11:15:00	430244	1002885767280690	0.0228853	5.3345e+07
2004-03-06 15:15:00	508854	1002892528785630	0.0270667	5.33453e+07
2004-03-07 10:20:00	434682	1002924939239910	0.0231214	5.33471e+07
2004-03-10 10:50:00	1.00597e+06	1003112944092840	0.0535089	5.33571e+07
2004-03-10 14:50:00	1.28459e+06	1003129436145190	0.0683295	5.33579e+07
2004-03-11 15:35:00	1.89179e+06	1003270943872230	0.100627	5.33655e+07
2004-03-15 15:10:00	1.22857e+06	1003807800912990	0.0653494	5.3394e+07
2004-03-16 15:50:00	1.12997e+06	1003912520167600	0.0601049	5.33996e+07
2004-03-17 10:55:00	1.90097e+06	1004016632903820	0.101115	5.34051e+07
2004-03-23 10:20:00	1.4982e+06	1004894127394430	0.0796914	5.34518e+07
2004-03-26 10:50:00	1.58945e+06	1005297066078490	0.0845454	5.34732e+07
2004-03-28 10:35:00	423996	1005470122080140	0.022553	5.34825e+07
2004-03-29 15:20:00	457254	1005515726778380	0.024322	5.34849e+07
2004-04-06 10:30:00	649014	1005888428465390	0.034522	5.35047e+07
2004-04-07 15:15:00	618494	1005954022015870	0.0328986	5.35082e+07
2004-04-08 15:55:00	546653	1006005754564260	0.0290773	5.35109e+07
2004-04-14 15:20:00	521742	1006281560781420	0.0277522	5.35256e+07
2004-04-16 11:05:00	722321	1006379530747590	0.0384213	5.35308e+07
2004-04-17 10:10:00	815223	1006443415685100	0.0433629	5.35342e+07
2004-04-17 15:50:00	1.03092e+06	1006462246356240	0.0548362	5.35352e+07
2004-04-20 10:40:00	1.45472e+06	1006761268750940	0.0773786	5.35511e+07
2004-04-23 11:10:00	1.87754e+06	1007196128392200	0.0998692	5.35743e+07
2004-04-23 15:15:00	1.6901e+06	1007222350559710	0.089899	5.35757e+07
2004-04-28 15:35:00	1.86865e+06	1007993176373470	0.0993963	5.36167e+07
2004-04-29 10:35:00	1.86061e+06	1008120717165470	0.0989687	5.36234e+07
2004-05-06 10:40:00	1.39798e+06	1009106603382840	0.0743605	5.36759e+07
2004-05-08 10:30:00	1.50272e+06	1009356353549740	0.079932	5.36892e+07
2004-05-09 15:15:00	2.12589e+06	1009544134002050	0.113079	5.36992e+07
2004-05-11 11:00:00	2.38643e+06	1009899478685690	0.126938	5.37181e+07
2004-05-14 15:35:00	1.34154e+06	1010413379551850	0.0713587	5.37454e+07
2004-05-17 16:05:00	1.64656e+06	1010803326675120	0.0875828	5.37661e+07
2004-05-18 15:10:00	1.37588e+06	1010928908766920	0.0731849	5.37728e+07
2004-05-19 10:10:00	1.38046e+06	1011023175343740	0.0734285	5.37778e+07
2004-05-21 15:40:00	2.25939e+06	1011373692407710	0.12018	5.37965e+07
2004-06-03 11:05:00	2.66715e+06	1014099791349520	0.14187	5.39415e+07
2004-06-07 10:40:00	2.20092e+06	1014937341752520	0.11707	5.3986e+07
2004-06-19 11:05:00	3.42839e+07	1033878419125600	1.82361	5.49935e+07
2004-06-19 15:10:00	3.72959e+07	1034404530794100	1.98383	5.50215e+07
2004-06-23 14:45:00	4.22516e+06	1041548237289410	0.224743	5.54015e+07
2004-06-28 15:05:00	2.38141e+06	1042979219228640	0.126671	5.54776e+07
2004-07-01 15:35:00	3.17653e+06	1043704530110360	0.168964	5.55162e+07
2004-07-14 15:05:00	1.85451e+06	1046525434388600	0.098644	5.56662e+07
2004-07-28 11:10:00	1.6704e+06	1048632449441310	0.0888512	5.57783e+07
2004-07-29 10:15:00	1.50637e+06	1048764444454920	0.0801262	5.57853e+07
2004-07-29 16:00:00	861759	1048788954619800	0.0458382	5.57866e+07
2004-08-12 10:30:00	1.85111e+06	1050402839533500	0.0984632	5.58725e+07
2004-08-14 16:00:00	700596	1050648568685890	0.0372657	5.58856e+07
2004-08-24 10:55:00	1.37375e+06	1051525706702090	0.0730719	5.59322e+07
2004-08-26 10:40:00	1.10078e+06	1051738392547080	0.058552	5.59435e+07
2004-08-31 11:00:00	2.31008e+06	1052477184371160	0.122877	5.59828e+07
2004-08-31 15:05:00	2.79615e+06	1052514715163200	0.148731	5.59848e+07
2004-09-18 10:45:00	1.58627e+06	1055888299034210	0.0843759	5.61643e+07
2004-09-25 10:55:00	1.83209e+06	1056923034078180	0.0974514	5.62193e+07
2004-10-06 10:35:00	795343	1058170011533790	0.0423055	5.62856e+07
2004-10-11 10:55:00	865282	1058529702880010	0.0460257	5.63048e+07
2004-10-22 10:35:00	1.44711e+06	1059627165401790	0.0769741	5.63631e+07
2004-10-23 15:20:00	1.15827e+06	1059761993861980	0.06161	5.63703e+07
2004-10-24 10:20:00	1.30294e+06	1059846167269920	0.0693054	5.63748e+07
2004-10-25 11:05:00	734308	1059936926792100	0.039059	5.63796e+07
2004-10-25 15:10:00	917138	1059949064923790	0.0487839	5.63803e+07
2004-10-28 15:40:00	533766	1060138407900840	0.0283918	5.63903e+07
2004-11-02 10:15:00	408566	1060332763916430	0.0217322	5.64007e+07
2004-11-07 10:35:00	1.84321e+06	1060820499571550	0.0980433	5.64266e+07
2004-11-08 15:20:00	1.44196e+06	1060990507415910	0.0767001	5.64357e+07
2004-11-13 15:40:00	866737	1061490571495010	0.046103	5.64623e+07
2004-11-22 15:35:00	613393	1062065823863950	0.0326273	5.64929e+07
2004-11-23 10:35:00	727329	1062111676537950	0.0386877	5.64953e+07
2004-11-26 15:10:00	1.03889e+06	1062355149227980	0.0552599	5.65083e+07
2004-11-30 10:40:00	1.18631e+06	1062721638505060	0.0631014	5.65277e+07
2004-12-09 10:35:00	556545	1063398998095470	0.0296035	5.65638e+07
2004-12-10 15:20:00	765406	1063467409091090	0.0407131	5.65674e+07
2004-12-16 10:40:00	608592	1063812007784310	0.0323719	5.65857e+07
2004-12-17 15:25:00	442078	1063866379918660	0.0235148	5.65886e+07
2004-12-18 10:30:00	779840	1063908352803130	0.0414809	5.65909e+07
2004-12-21 11:00:00	461544	1064070353474490	0.0245502	5.65995e+07
2004-12-22 15:45:00	548119	1064122603559040	0.0291553	5.66023e+07
2004-12-26 15:20:00	570680	1064315093060000	0.0303553	5.66125e+07
2004-12-28 11:05:00	814625	1064424185828330	0.0433311	5.66183e+07
2004-12-30 10:55:00	1.68751e+06	1064639619555120	0.0897611	5.66298e+07
2004-12-30 14:55:00	1.87213e+06	1064665248972700	0.0995815	5.66311e+07
2005-01-01 10:40:00	1.59265e+06	1064938100789780	0.0847156	5.66456e+07
2005-01-04 15:15:00	1.05475e+06	1065303045696230	0.0561039	5.66651e+07
2005-01-12 16:05:00	7.92714e+06	1068420660384860	0.421656	5.68309e+07
2005-01-15 10:55:00	5.35959e+06	1070019053907820	0.285085	5.69159e+07
2005-01-16 15:40:00	8.12183e+06	1070716717488060	0.432012	5.6953e+07
2005-01-17 10:40:00	8.05223e+06	1071269870538440	0.42831	5.69824e+07
2005-01-17 16:20:00	3.53281e+06	1071388038020920	0.187916	5.69887e+07
2005-01-18 11:25:00	6.10734e+06	1071719177131910	0.324858	5.70063e+07
2005-01-18 15:25:00	5.63356e+06	1071803711597880	0.299658	5.70108e+07
2005-01-19 10:30:00	4.37312e+06	1072147441044660	0.232613	5.70291e+07
2005-01-19 16:10:00	3.59824e+06	1072228748933410	0.191396	5.70334e+07
2005-01-20 11:10:00	4.02113e+06	1072489331532690	0.21389	5.70473e+07
2005-01-20 15:15:00	4.27674e+06	1072550320883180	0.227486	5.70505e+07
2005-01-22 11:00:00	3.41882e+06	1073156346665900	0.181852	5.70828e+07
2005-01-22 15:00:00	2.67977e+06	1073200256532260	0.142541	5.70851e+07
2005-01-23 15:45:00	4.21393e+06	1073507370832780	0.224145	5.71015e+07
2005-01-30 15:50:00	3.08122e+06	1075714517473050	0.163894	5.72189e+07
2005-01-31 10:55:00	2.08617e+06	1075892017044680	0.110966	5.72283e+07
2005-02-06 10:15:00	2.578e+06	1077095372451430	0.137128	5.72923e+07
2005-02-07 11:00:00	3.14953e+06	1077350533800900	0.167528	5.73059e+07
2005-02-08 15:45:00	2.14646e+06	1077624600970540	0.114173	5.73205e+07
2005-02-09 10:45:00	2.71626e+06	1077790905787890	0.144482	5.73293e+07
2005-02-12 11:20:00	1.70123e+06	1078368050781010	0.0904911	5.736e+07
2005-02-12 15:20:00	1.94443e+06	1078394299593750	0.103427	5.73614e+07
2005-02-13 16:05:00	1.83709e+06	1078562766451500	0.0977175	5.73704e+07
2005-02-14 11:05:00	2.27086e+06	1078703258380990	0.120791	5.73778e+07
2005-02-15 15:50:00	2.74389e+06	1078962772031640	0.145952	5.73916e+07
2005-02-16 10:55:00	3.63054e+06	1079181733826020	0.193114	5.74033e+07
2005-02-21 11:10:00	2.00507e+06	1080401560825130	0.106652	5.74682e+07
2005-02-24 15:45:00	1.75065e+06	1080919286712400	0.0931198	5.74957e+07
2005-03-04 10:55:00	1.84911e+06	1082132045395920	0.0983567	5.75602e+07
2005-03-04 14:55:00	1.46535e+06	1082155909472440	0.0779441	5.75615e+07
2005-03-05 15:40:00	1.27409e+06	1082277951563880	0.0677708	5.7568e+07
2005-03-08 10:30:00	2.80512e+06	1082768680902350	0.149209	5.75941e+07
2005-03-11 11:00:00	3.2216e+06	1083555167853990	0.171362	5.76359e+07
2005-03-11 15:00:00	1.89573e+06	1083592012609270	0.100837	5.76379e+07
2005-03-12 15:45:00	755369	1083710119017900	0.0401792	5.76442e+07
2005-03-17 10:25:00	555761	1083980736309430	0.0295618	5.76585e+07
2005-03-23 11:25:00	1.86537e+06	1084612650882390	0.0992217	5.76922e+07
2005-03-23 15:25:00	3.05013e+06	1084648042447050	0.162241	5.7694e+07
2005-03-24 10:30:00	1.98023e+06	1084820835206970	0.105331	5.77032e+07
2005-03-28 15:45:00	1.69663e+06	1085490942803150	0.0902463	5.77389e+07
2005-03-29 10:45:00	1.74838e+06	1085608762282740	0.0929992	5.77451e+07
2005-03-31 10:35:00	1.18268e+06	1085861127328880	0.0629088	5.77586e+07
2005-04-03 11:05:00	1.48527e+06	1086209294820560	0.0790035	5.77771e+07
2005-04-07 10:40:00	1.64249e+06	1086747425295160	0.0873665	5.78057e+07
2005-04-08 15:25:00	1.63042e+06	1086916798339750	0.0867244	5.78147e+07
2005-04-09 10:30:00	1.93676e+06	1087039330824460	0.103019	5.78212e+07
2005-04-13 15:45:00	1.4285e+06	1087652648468910	0.0759839	5.78539e+07
2005-04-16 10:35:00	898608	1087932599177500	0.0477983	5.78688e+07
2005-04-19 11:05:00	1.47111e+06	1088241846774440	0.0782503	5.78852e+07
2005-04-20 10:10:00	1.8738e+06	1088380827439910	0.09967	5.78926e+07
2005-04-20 15:50:00	1.93418e+06	1088419668791530	0.102882	5.78947e+07
2005-04-22 15:40:00	2.13232e+06	1088769793970330	0.113421	5.79133e+07
2005-04-25 10:30:00	2.93288e+06	1089379137065210	0.156004	5.79457e+07
2005-04-26 11:10:00	2.78906e+06	1089633191059500	0.148354	5.79592e+07
2005-04-27 15:55:00	2.21393e+06	1089892095361500	0.117762	5.7973e+07
2005-04-28 11:00:00	2.4633e+06	1090052758035430	0.131027	5.79815e+07
2005-04-28 15:00:00	1.98487e+06	1090084784832270	0.105578	5.79832e+07
2005-04-29 15:45:00	1.67993e+06	1090248051739610	0.0893582	5.79919e+07
2005-05-03 15:20:00	1.96991e+06	1090876007702460	0.104783	5.80253e+07
2005-05-05 11:05:00	3.0441e+06	1091270860891180	0.16192	5.80463e+07
2005-05-10 15:25:00	1.33514e+06	1092250933613120	0.071018	5.80985e+07
2005-05-15 15:45:00	955784	1092747147263900	0.0508396	5.81248e+07
2005-05-18 10:35:00	827127	1092961631478610	0.0439961	5.81363e+07
2005-05-19 15:20:00	1.23271e+06	1093068228183500	0.0655698	5.81419e+07
2005-05-25 10:40:00	780238	1093573076238510	0.041502	5.81688e+07
2005-06-01 10:45:00	3.44454e+06	1094851281918590	0.18322	5.82368e+07
2005-06-01 14:50:00	2.43644e+06	1094894507076560	0.129598	5.82391e+07
2005-06-25 15:40:00	3.01004e+06	1100549579867410	0.160108	5.85399e+07
2005-06-30 10:15:00	1.49802e+06	1101479366834610	0.079682	5.85893e+07
2005-07-11 15:40:00	2.26037e+06	1103301997936910	0.120232	5.86863e+07
2005-07-12 10:40:00	2.08007e+06	1103450440841470	0.110642	5.86942e+07
2005-07-18 15:45:00	1.76566e+06	1104482441091170	0.0939179	5.87491e+07
2005-07-19 10:45:00	2.24539e+06	1104619618975710	0.119436	5.87564e+07
2005-08-02 11:00:00	2.12206e+06	1107263016687560	0.112875	5.8897e+07
2005-08-12 15:40:00	1.72988e+06	1108959408827710	0.0920149	5.89872e+07
2005-08-21 15:30:00	1.47408e+06	1110204148882660	0.0784087	5.90534e+07
2005-08-23 15:20:00	1.86684e+06	1110491802639210	0.0993001	5.90687e+07
2005-08-27 10:55:00	1.6855e+06	1111077406398640	0.0896543	5.90999e+07
2005-08-28 15:40:00	2.14614e+06	1111275693996780	0.114157	5.91104e+07
2005-09-05 10:45:00	1.94672e+06	1112653966151080	0.103549	5.91837e+07
2005-09-06 15:30:00	1.95453e+06	1112855856008130	0.103964	5.91945e+07
2005-09-09 16:00:00	1.20399e+06	1113268042590780	0.0640418	5.92164e+07
2005-09-13 15:40:00	2.07639e+06	1113832924148680	0.110447	5.92464e+07
2005-09-14 10:40:00	1.78573e+06	1113965008680340	0.0949854	5.92535e+07
2005-09-16 10:30:00	1.76992e+06	1114271150052700	0.0941448	5.92697e+07
2005-09-22 15:30:00	1.94971e+06	1115268756914770	0.103708	5.93228e+07
2005-09-24 15:20:00	2.73967e+06	1115672513224490	0.145727	5.93443e+07
2005-09-27 15:50:00	1.82933e+06	1116268768084860	0.0973048	5.9376e+07
2005-09-28 10:55:00	1.45556e+06	1116381603909730	0.0774232	5.9382e+07
2005-10-02 10:30:00	859765	1116779954822780	0.0457322	5.94032e+07
2005-10-12 11:05:00	1.51102e+06	1117806621028560	0.0803732	5.94578e+07
2005-10-16 10:40:00	1.74651e+06	1118367077854560	0.0928993	5.94876e+07
2005-10-23 10:45:00	1.64546e+06	1119393316819940	0.0875243	5.95422e+07
2005-10-25 10:35:00	2.1154e+06	1119717126941190	0.112521	5.95594e+07
2005-11-03 10:30:00	2.47219e+06	1121500096742370	0.1315	5.96543e+07
2005-11-07 15:45:00	2.45621e+06	1122398298369440	0.130649	5.9702e+07
2005-11-12 16:00:00	997722	1123145901990970	0.0530703	5.97418e+07
2005-11-14 15:50:00	1.89209e+06	1123394714628560	0.100643	5.9755e+07
2005-11-15 10:55:00	1.71031e+06	1123518456850730	0.0909737	5.97616e+07
2005-11-16 15:40:00	2.44822e+06	1123733660711850	0.130225	5.97731e+07
2005-11-17 10:40:00	3.57398e+06	1123939619942020	0.190105	5.9784e+07
2005-11-18 11:25:00	3.30699e+06	1124246167022620	0.175904	5.98003e+07
2005-11-18 15:25:00	3.16668e+06	1124292777417670	0.16844	5.98028e+07
2005-11-19 10:30:00	2.72576e+06	1124495182695850	0.144987	5.98136e+07
2005-11-20 11:10:00	2.62427e+06	1124732724372800	0.139589	5.98262e+07
2005-11-20 15:15:00	2.80241e+06	1124772610498750	0.149064	5.98283e+07
2005-11-21 10:15:00	2.4883e+06	1124953552672810	0.132356	5.9838e+07
2005-11-22 11:00:00	2.62356e+06	1125181285727910	0.139551	5.98501e+07
2005-11-24 10:45:00	2.63557e+06	1125633307282560	0.14019	5.98741e+07
2005-11-26 10:35:00	3.05094e+06	1126122915135890	0.162284	5.99002e+07
2005-11-30 11:50:00	2.41159e+08	1168871818895310	12.8276	6.2174e+07
2005-11-30 15:50:00	2.32198e+08	1172279984689160	12.3509	6.23553e+07
2005-12-07 15:55:00	2.05021e+06	1243151665781520	0.109054	6.61251e+07
2005-12-09 10:05:00	1.26246e+06	1243403097408850	0.0671521	6.61385e+07
2005-12-09 15:45:00	1.18459e+06	1243428057293620	0.06301	6.61398e+07
2005-12-15 11:05:00	661921	1243891161844650	0.0352086	6.61644e+07
2005-12-17 10:55:00	1.24915e+06	1244055705363410	0.0664443	6.61732e+07
2005-12-24 15:00:00	813621	1244694649679060	0.0432777	6.62072e+07
2005-12-25 15:45:00	1.39475e+06	1244793032808700	0.0741891	6.62124e+07
2005-12-28 10:35:00	1.80782e+06	1245178301996960	0.0961604	6.62329e+07
2005-12-29 15:20:00	1.5157e+06	1245350293787430	0.0806222	6.6242e+07
2005-12-30 10:20:00	1.31958e+06	1245447260181060	0.0701903	6.62472e+07
2005-12-31 11:05:00	1.10435e+06	1245555246321300	0.0587423	6.62529e+07
2006-01-01 15:50:00	950727	1245661596766200	0.0505706	6.62586e+07
2006-01-03 15:40:00	812422	1245813403912120	0.043214	6.62667e+07
2006-01-08 15:55:00	1.84031e+06	1246387588123910	0.0978889	6.62972e+07
2006-01-09 11:00:00	1.75282e+06	1246511012340790	0.0932354	6.63038e+07
2006-01-10 15:45:00	1.64003e+06	1246686592617560	0.0872357	6.63131e+07
2006-01-13 10:35:00	1.4355e+06	1247056579030290	0.0763564	6.63328e+07
2006-02-01 11:05:00	1.27002e+06	1249279705799790	0.0675543	6.6451e+07
2006-02-02 15:50:00	1.03958e+06	1249399227815680	0.055297	6.64574e+07
2006-02-03 10:55:00	1.61662e+06	1249490468346040	0.0859903	6.64623e+07
2006-02-08 15:15:00	702784	1250009550648840	0.0373821	6.64899e+07
2006-02-09 15:55:00	580917	1250066546960420	0.0308998	6.64929e+07
2006-02-11 15:45:00	664543	1250173781050630	0.035348	6.64986e+07
2006-02-12 10:45:00	1.02393e+06	1250231526855660	0.0544644	6.65017e+07
2006-02-15 11:15:00	1.08728e+06	1250507040444550	0.0578343	6.65163e+07
2006-02-15 15:20:00	1.70411e+06	1250527557190280	0.0906441	6.65174e+07
2006-02-17 11:05:00	651856	1250713089483390	0.0346732	6.65273e+07
2006-02-20 15:40:00	361694	1250852807321580	0.019239	6.65347e+07
2006-03-02 10:35:00	900194	1251386396450100	0.0478827	6.65631e+07
2006-03-04 10:25:00	1.01744e+06	1251551504406650	0.0541189	6.65719e+07
2006-03-05 11:05:00	1.13931e+06	1251647264065120	0.0606017	6.6577e+07
2006-03-05 15:10:00	955777	1251662662976300	0.0508392	6.65778e+07
2006-03-06 15:50:00	1.31903e+06	1251763664629240	0.0701614	6.65832e+07
2006-03-11 10:30:00	1.88315e+06	1252424594930470	0.100167	6.66183e+07
2006-03-11 16:10:00	1.4851e+06	1252458951036290	0.0789946	6.66202e+07
2006-03-12 11:10:00	1.76114e+06	1252569972328820	0.0936775	6.66261e+07
2006-03-16 10:45:00	2.13637e+06	1253240538400230	0.113637	6.66617e+07
2006-03-17 15:35:00	1.98995e+06	1253454694553100	0.105849	6.66731e+07
2006-03-19 11:20:00	1.88239e+06	1253759641873220	0.100127	6.66893e+07
2006-03-19 15:20:00	1.69754e+06	1253785417361960	0.0902944	6.66907e+07
2006-03-24 15:40:00	2.01084e+06	1254588651248810	0.10696	6.67334e+07
2006-03-27 10:30:00	1.94439e+06	1255064465482780	0.103425	6.67587e+07
2006-03-30 11:00:00	3.07698e+06	1255719754555850	0.163669	6.67936e+07
2006-03-30 15:00:00	2.06612e+06	1255756784905780	0.1099	6.67956e+07
2006-04-01 10:45:00	3.43352e+06	1256189881469410	0.182634	6.68186e+07
2006-04-02 15:35:00	2.98846e+06	1256523181821490	0.15896	6.68363e+07
2006-04-04 11:20:00	2.08492e+06	1256922710170500	0.1109	6.68576e+07
2006-04-04 15:20:00	1.81507e+06	1256950790116620	0.0965465	6.68591e+07
2006-04-07 15:50:00	1.61804e+06	1257398810822370	0.0860657	6.68829e+07
2006-04-08 10:55:00	1.98742e+06	1257522658045300	0.105714	6.68895e+07
2006-04-09 15:40:00	2.03661e+06	1257730901452350	0.10833	6.69006e+07
2006-04-10 10:40:00	3.38237e+06	1257916230670140	0.179913	6.69104e+07
2006-04-11 11:25:00	2.40361e+06	1258173996140450	0.127852	6.69241e+07
2006-04-15 11:00:00	5.4962e+06	1259533158680630	0.292351	6.69964e+07
2006-04-15 15:00:00	3.4045e+06	1259597243706570	0.18109	6.69999e+07
2006-04-17 10:45:00	2.68525e+06	1260076811162230	0.142832	6.70254e+07
2006-04-18 15:35:00	869187	1260261286370940	0.0462334	6.70352e+07
2006-04-20 15:20:00	2.64241e+06	1260563108542120	0.140554	6.70512e+07
2006-04-21 16:05:00	3.4882e+06	1260836227221980	0.185542	6.70658e+07
2006-04-22 15:10:00	3.54298e+06	1261128372533480	0.188456	6.70813e+07
2006-04-23 10:10:00	2.48829e+06	1261334642048030	0.132356	6.70923e+07
2006-04-23 15:50:00	2.64857e+06	1261387038100630	0.140882	6.70951e+07
2006-04-24 10:55:00	2.00293e+06	1261546817128770	0.106539	6.71036e+07
2006-04-26 10:40:00	3.28031e+06	1262000911627330	0.174485	6.71277e+07
2006-04-28 10:30:00	2.50812e+06	1262499295640880	0.13341	6.71542e+07
2006-04-28 16:10:00	1.99896e+06	1262545267862050	0.106328	6.71567e+07
2006-05-02 15:45:00	7.1606e+06	1264121170365230	0.380883	6.72405e+07
2006-05-03 10:45:00	4.47162e+06	1264518992314420	0.237852	6.72616e+07
2006-05-03 14:50:00	3.46723e+06	1264577342854720	0.184427	6.72648e+07
2006-05-04 11:30:00	3.84887e+06	1264849501659210	0.204727	6.72792e+07
2006-05-04 15:35:00	7.21809e+06	1264930843784580	0.383941	6.72836e+07
2006-05-06 15:20:00	6.10356e+06	1266075839066710	0.324657	6.73445e+07
2006-05-08 11:05:00	1.65011e+07	1267855952887050	0.877716	6.74391e+07
2006-05-23 16:05:00	5.72973e+06	1282461583259150	0.304773	6.8216e+07
2006-05-24 15:10:00	4.22819e+06	1282875334788410	0.224904	6.8238e+07
2006-05-27 15:40:00	3.8395e+06	1283928168014210	0.204229	6.82941e+07
2006-06-05 15:35:00	3.25396e+06	1286685040324180	0.173083	6.84407e+07
2006-06-09 11:05:00	3.68559e+06	1287827983401680	0.196042	6.85015e+07
2006-06-13 10:40:00	1.64202e+06	1288744598221860	0.0873415	6.85502e+07
2006-06-21 15:35:00	2.41017e+06	1290180898569360	0.128201	6.86266e+07
2006-07-18 11:10:00	2.05448e+06	1295352976146670	0.109281	6.89018e+07
2006-07-19 16:00:00	1.19542e+06	1295521646159950	0.0635864	6.89107e+07
2006-07-28 15:55:00	1.11939e+06	1296421299935430	0.0595422	6.89586e+07
2006-08-01 15:30:00	1.28596e+06	1296835140770720	0.0684021	6.89806e+07
2006-08-03 11:10:00	1.90206e+06	1297085719326510	0.101174	6.89939e+07
2006-08-05 11:00:00	1.3486e+06	1297365601801980	0.0717343	6.90088e+07
2006-08-15 15:40:00	1.40841e+06	1298579789885720	0.0749153	6.90734e+07
2006-08-22 15:45:00	1.20626e+06	1299370858817900	0.064163	6.91155e+07
2006-08-24 15:35:00	1.10797e+06	1299570114253420	0.0589345	6.91261e+07
2006-08-31 15:40:00	1.25045e+06	1300283652574140	0.0665131	6.9164e+07
2006-09-08 10:50:00	1.75375e+06	1301295766594160	0.0932846	6.92179e+07
2006-09-18 15:30:00	2.9065e+06	1303348141425660	0.154601	6.9327e+07
2006-09-19 16:10:00	1.6685e+06	1303551271615980	0.0887502	6.93378e+07
2006-09-20 11:10:00	1.58036e+06	1303662382763090	0.0840617	6.93437e+07
2006-09-21 16:00:00	1.59424e+06	1303827144411930	0.0847999	6.93525e+07
2006-09-22 11:00:00	2.13378e+06	1303954642774680	0.113499	6.93593e+07
2006-09-23 15:45:00	1.10965e+06	1304122490376640	0.0590238	6.93682e+07
2006-09-27 15:25:00	964834	1304479716126120	0.051321	6.93872e+07
2006-10-06 11:10:00	2.07965e+06	1305640120971850	0.11062	6.94489e+07
2006-10-08 11:00:00	2.75254e+06	1306056172718720	0.146412	6.94711e+07
2006-10-09 15:45:00	2.72184e+06	1306339472130100	0.144779	6.94861e+07
2006-10-10 10:45:00	3.29928e+06	1306545394490570	0.175494	6.94971e+07
2006-10-14 16:05:00	2.04432e+06	1307520066859000	0.10874	6.95489e+07
2006-10-20 11:25:00	1.61416e+06	1308437614307690	0.0858598	6.95977e+07
2006-10-21 10:30:00	1.51721e+06	1308567722976600	0.0807028	6.96047e+07
2006-10-22 11:10:00	2.24257e+06	1308734657380980	0.119286	6.96135e+07
2006-10-23 10:15:00	1.48071e+06	1308889359691900	0.0787611	6.96218e+07
2006-10-25 10:05:00	1.45871e+06	1309142443542220	0.0775909	6.96352e+07
2006-10-25 15:45:00	436417	1309161773822330	0.0232136	6.96363e+07
2006-10-27 15:35:00	1.95272e+06	1309367478768230	0.103868	6.96472e+07
2006-10-28 10:35:00	2.43412e+06	1309517508788870	0.129474	6.96552e+07
2006-10-30 16:05:00	1.71383e+06	1309916956376280	0.0911612	6.96764e+07
2006-11-02 10:55:00	2.39193e+06	1310410879802300	0.127231	6.97027e+07
2006-11-03 11:35:00	1.04954e+06	1310563681237770	0.0558266	6.97108e+07
2006-11-03 15:40:00	2.10878e+06	1310586894897460	0.112169	6.97121e+07
2006-11-05 15:30:00	820163	1310839076930970	0.0436257	6.97255e+07
2006-11-07 11:10:00	2.28693e+06	1311083294684490	0.121645	6.97385e+07
2006-11-07 15:15:00	1.65428e+06	1311112262610880	0.0879937	6.974e+07
2006-11-10 15:45:00	3.89197e+06	1311836048018910	0.20702	6.97785e+07
2006-11-12 15:35:00	2.23571e+06	1312363640698150	0.118921	6.98066e+07
2006-11-13 10:35:00	1.34511e+06	1312486104504390	0.0715482	6.98131e+07
2006-11-19 15:40:00	1.91212e+06	1313360180793690	0.101708	6.98596e+07
2006-11-21 15:30:00	1.70613e+06	1313671711921560	0.0907516	6.98762e+07
2006-11-22 10:30:00	2.0982e+06	1313801820023790	0.111606	6.98831e+07
2006-11-27 10:45:00	2.20169e+06	1314732531479900	0.117111	6.99326e+07
2006-11-28 15:35:00	1.45353e+06	1314922237514660	0.0773155	6.99427e+07
2006-12-01 10:25:00	1.1472e+06	1315235105977280	0.0610215	6.99593e+07
2006-12-01 16:05:00	1.2695e+06	1315259756337420	0.0675265	6.99606e+07
2006-12-02 11:05:00	1.66552e+06	1315360133987130	0.0885915	6.9966e+07
2006-12-03 15:55:00	1.33416e+06	1315515817332540	0.0709659	6.99742e+07
2006-12-04 10:55:00	2.28905e+06	1315639731124100	0.121758	6.99808e+07
2006-12-05 15:40:00	1.87286e+06	1315855109902380	0.0996201	6.99923e+07
2006-12-09 11:10:00	642435	1316269378450230	0.0341721	7.00143e+07
2006-12-12 15:45:00	1.42814e+06	1316554807779030	0.0759651	7.00295e+07
2006-12-14 15:35:00	1.68084e+06	1316822491697860	0.0894066	7.00437e+07
2006-12-15 10:35:00	2.02635e+06	1316949277608780	0.107784	7.00505e+07
2006-12-16 15:25:00	3.2303e+06	1317222097595070	0.171825	7.0065e+07
2006-12-18 11:05:00	3.28354e+06	1317734085332120	0.174656	7.00922e+07
2006-12-19 10:10:00	1.61834e+06	1317937758468550	0.0860821	7.01031e+07
2006-12-20 10:55:00	3.92545e+06	1318184734612560	0.208801	7.01162e+07
2006-12-23 11:25:00	2.80665e+07	1322359690484110	1.4929	7.03383e+07
2006-12-23 15:30:00	2.5819e+07	1322755749548780	1.37335	7.03593e+07
2006-12-24 12:10:00	1.82429e+07	1324394852984720	0.970366	7.04465e+07
2006-12-25 11:10:00	1.00475e+07	1325566075695230	0.534443	7.05088e+07
2006-12-26 10:15:00	1.15552e+07	1326463671002220	0.614641	7.05566e+07
2006-12-26 11:55:00	7.25231e+06	1326520093683010	0.385761	7.05596e+07
2006-12-27 15:05:00	7.93509e+06	1327262757558870	0.422079	7.05991e+07
2006-12-28 15:45:00	1.8564e+07	1328439315057350	0.987444	7.06617e+07
2006-12-29 10:50:00	1.13627e+07	1329467295413250	0.604399	7.07163e+07
2006-12-30 11:30:00	1.33677e+06	1330031151725000	0.0711049	7.07463e+07
2006-12-30 15:35:00	3.28226e+06	1330065101585040	0.174588	7.07481e+07
2007-01-03 11:05:00	4.0679e+06	1331275672630900	0.216378	7.08125e+07
2007-01-03 15:10:00	5.23833e+06	1331344073438070	0.278635	7.08162e+07
2007-01-04 11:50:00	471216	1331556468595320	0.0250647	7.08275e+07
2007-01-07 10:40:00	2.13347e+06	1331888566595270	0.113483	7.08451e+07
2007-01-07 14:45:00	2.18738e+06	1331920324871180	0.11635	7.08468e+07
2007-01-11 16:00:00	1.11451e+06	1332498320611500	0.0592824	7.08776e+07
2007-01-15 15:35:00	1.09596e+06	1332878631357330	0.0582956	7.08978e+07
2007-01-23 10:40:00	839932	1333530541965600	0.0446772	7.09325e+07
2007-01-24 15:30:00	972780	1333624621737990	0.0517436	7.09375e+07
2007-01-27 16:00:00	1.10431e+06	1333895681489310	0.0587397	7.09519e+07
2007-01-28 11:00:00	1.37145e+06	1333980352400550	0.0729496	7.09564e+07
2007-01-29 15:50:00	1.66942e+06	1334138173768600	0.0887991	7.09648e+07
2007-02-01 10:35:00	2.2404e+06	1334607939237320	0.11917	7.09898e+07
2007-02-03 16:05:00	657033	1334886962297500	0.0349486	7.10046e+07
2007-02-04 15:10:00	519639	1334935853052780	0.0276404	7.10072e+07
2007-02-06 10:55:00	415495	1335009494886670	0.0221008	7.10111e+07
2007-02-07 15:40:00	471151	1335055378791760	0.0250612	7.10136e+07
2007-02-13 11:00:00	1.12939e+06	1335456795248820	0.0600741	7.10349e+07
2007-02-14 15:50:00	739669	1335553799588160	0.0393441	7.10401e+07
2007-02-15 10:50:00	684837	1335602517697530	0.0364275	7.10427e+07
2007-02-18 11:20:00	728562	1335786966343020	0.0387533	7.10525e+07
2007-02-18 15:25:00	991145	1335799606191620	0.0527205	7.10532e+07
2007-02-26 10:30:00	651875	1336352893030990	0.0346742	7.10826e+07
2007-03-07 10:25:00	657891	1336861933604300	0.0349942	7.11097e+07
2007-03-20 15:35:00	777581	1337681444922440	0.0413607	7.11533e+07
2007-03-21 10:35:00	788155	1337734993113490	0.0419232	7.11561e+07
2007-03-22 15:25:00	755317	1337815099327460	0.0401764	7.11604e+07
2007-03-24 11:05:00	1.33125e+06	1337979103816230	0.0708114	7.11691e+07
2007-03-31 11:15:00	2.07095e+06	1339008950852910	0.110157	7.12239e+07
2007-04-09 15:10:00	1.45809e+06	1340405922619730	0.0775582	7.12982e+07
2007-04-10 15:55:00	1.74541e+06	1340548638680230	0.0928409	7.13058e+07
2007-04-11 10:55:00	896665	1340638997614830	0.0476949	7.13106e+07
2007-04-13 10:40:00	1.31164e+06	1340828801394210	0.0697681	7.13207e+07
2007-04-14 15:30:00	865868	1340941814043090	0.0460568	7.13267e+07
2007-04-16 11:15:00	793764	1341072510019590	0.0422215	7.13336e+07
2007-04-18 11:00:00	1.46191e+06	1341266384929920	0.077761	7.1344e+07
2007-04-19 15:50:00	1.17203e+06	1341403086021350	0.0623418	7.13512e+07
2007-04-20 10:50:00	1.1533e+06	1341482612128250	0.0613457	7.13555e+07
2007-04-21 15:35:00	793434	1341583355575580	0.0422039	7.13608e+07
2007-04-25 11:05:00	2.19154e+06	1342074980804700	0.116571	7.1387e+07
2007-04-28 11:35:00	1.30364e+06	1342531101786820	0.0693425	7.14112e+07
2007-04-29 10:40:00	1.38423e+06	1342642782932210	0.0736295	7.14172e+07
2007-04-30 11:25:00	1.61454e+06	1342776378329140	0.0858798	7.14243e+07
2007-05-07 11:30:00	1.21123e+06	1343631316430990	0.0644274	7.14698e+07
2007-05-10 12:00:00	3.21747e+07	1347988176845680	1.71142	7.17015e+07
2007-05-12 15:55:00	3.47667e+08	1383484416634610	18.4929	7.35896e+07
2007-05-16 11:25:00	7.24859e+06	1441939077568020	0.385563	7.66989e+07
2007-05-21 15:50:00	7.958e+06	1445344594085470	0.423298	7.688e+07
2007-05-26 14:30:00	1.05253e+07	1449292618452690	0.559854	7.709e+07
2007-05-28 15:55:00	3.66714e+06	1450555032429720	0.195061	7.71572e+07
2007-06-03 11:10:00	1.17289e+07	1454414060453200	0.62388	7.73625e+07
2007-06-08 11:30:00	1.32841e+06	1457242283551470	0.0706604	7.75129e+07
2007-06-17 15:30:00	1.32909e+06	1458294655003340	0.0706962	7.75689e+07
2007-06-26 15:25:00	1.33015e+06	1459328167067000	0.0707525	7.76238e+07
2007-07-03 15:30:00	1.21045e+06	1460096823296850	0.0643854	7.76647e+07
2007-07-12 15:25:00	818593	1460885409022310	0.0435422	7.77067e+07
2007-07-18 10:40:00	1.31689e+06	1461420668665010	0.0700475	7.77351e+07
2007-07-22 16:00:00	1.57929e+06	1461948932616940	0.0840048	7.77632e+07
2007-07-31 11:50:00	941685	1462910180451610	0.0500896	7.78144e+07
2007-08-16 10:10:00	980620	1464233110380580	0.0521606	7.78847e+07
2007-09-01 15:55:00	1.90866e+06	1466260083284680	0.101524	7.79926e+07
2007-09-02 10:55:00	1.43258e+06	1466374353744610	0.0762012	7.79986e+07
2007-09-03 15:40:00	536495	1466476253525950	0.0285369	7.80041e+07
2007-09-07 11:15:00	977333	1466725807961710	0.0519858	7.80173e+07
2007-09-10 15:45:00	1.58404e+06	1467078509476580	0.0842576	7.80361e+07
2007-09-15 16:05:00	508855	1467531831363730	0.0270668	7.80602e+07
2007-09-17 15:55:00	1.76215e+06	1467727364550630	0.0937312	7.80706e+07
2007-09-18 10:55:00	1.97292e+06	1467855103790150	0.104943	7.80774e+07
2007-09-23 15:15:00	1.95767e+07	1472677909005380	1.04131	7.83339e+07
2007-09-25 11:00:00	1.86089e+07	1475685028562770	0.989837	7.84939e+07
2007-09-27 10:50:00	1.3672e+06	1477404974796480	0.0727236	7.85854e+07
2007-10-03 10:10:00	5.38654e+06	1479147439515890	0.286518	7.86781e+07
2007-10-04 10:55:00	3.24071e+06	1479531783449790	0.172378	7.86985e+07
2007-10-06 10:40:00	2.03899e+06	1479985574026620	0.108457	7.87226e+07
2007-10-11 11:00:00	2.36123e+07	1485541641300460	1.25597	7.90182e+07
2007-10-12 15:45:00	4.58763e+06	1487000986974760	0.244023	7.90958e+07
2007-10-15 14:40:00	3.22567e+07	1491704163156510	1.71578	7.9346e+07
2007-10-15 16:15:00	3.06644e+07	1491883488298800	1.63109	7.93555e+07
2007-10-16 11:20:00	2.02251e+07	1493631544366750	1.0758	7.94485e+07
2007-10-17 10:25:00	8.94531e+06	1494843576290900	0.475815	7.9513e+07
2007-10-17 16:05:00	1.4405e+07	1495081749663540	0.766224	7.95256e+07
2007-10-18 11:05:00	1.5851e+07	1496116506211550	0.843139	7.95807e+07
2007-10-19 15:55:00	2.30674e+07	1498136371177290	1.22699	7.96881e+07
2007-10-20 15:00:00	1.56564e+07	1499745344405640	0.832788	7.97737e+07
2007-10-25 11:10:00	5.21765e+06	1504110109759770	0.277535	8.00059e+07
2007-10-25 15:15:00	6.78633e+06	1504198339038880	0.360975	8.00105e+07
2007-11-07 10:40:00	5.50732e+06	1511001029102200	0.292942	8.03724e+07
2007-11-08 15:30:00	2.26428e+06	1511404375027720	0.120441	8.03938e+07
2007-11-09 10:30:00	2.08191e+06	1511553014833280	0.11074	8.04018e+07
2007-11-09 16:10:00	3.79919e+06	1511613002029550	0.202084	8.04049e+07
2007-11-11 10:15:00	1.58965e+06	1512021206109140	0.0845556	8.04267e+07
2007-11-12 11:00:00	1.84237e+06	1512174102258700	0.0979982	8.04348e+07
2007-11-13 15:45:00	3.1827e+06	1512434149354590	0.169292	8.04486e+07
2007-11-22 15:40:00	1.73963e+06	1514347212163350	0.0925335	8.05504e+07
2007-11-24 15:30:00	1.55e+06	1514630448919570	0.0824466	8.05654e+07
2007-11-28 11:00:00	1.85726e+06	1515191624408400	0.0987906	8.05953e+07
2007-11-29 15:45:00	1.02614e+06	1515340840557310	0.054582	8.06032e+07
2007-11-30 10:50:00	1.10455e+06	1515414029872730	0.0587528	8.06071e+07
2007-12-01 15:35:00	1.04247e+06	1515525138042240	0.0554503	8.0613e+07
2007-12-04 16:05:00	1.15508e+06	1515811918034630	0.0614405	8.06283e+07
2007-12-05 11:05:00	1.39594e+06	1515899162961380	0.0742521	8.06329e+07
2007-12-06 15:55:00	1.04649e+06	1516025925043840	0.0556644	8.06397e+07
2007-12-07 10:55:00	1.50824e+06	1516113296667570	0.0802253	8.06443e+07
2007-12-08 15:40:00	1.41948e+06	1516264806128370	0.0755044	8.06524e+07
2007-12-09 10:40:00	1.35735e+06	1516359773821840	0.0721994	8.06574e+07
2007-12-10 15:30:00	585305	1516460597609440	0.0311333	8.06628e+07
2007-12-14 11:00:00	2.3402e+06	1516942427718950	0.124479	8.06884e+07
2007-12-22 15:55:00	874486	1518081871798910	0.0465152	8.0749e+07
2007-12-23 10:55:00	1.46432e+06	1518161858924750	0.0778893	8.07533e+07
2007-12-25 10:40:00	473764	1518328437129930	0.0252002	8.07622e+07
2007-12-27 10:30:00	542097	1518415902698410	0.0288349	8.07668e+07
2007-12-27 16:10:00	669200	1518428257919870	0.0355957	8.07675e+07
2007-12-30 11:00:00	1.42235e+06	1518679870748450	0.0756567	8.07808e+07
2008-01-04 11:20:00	731898	1519146479851570	0.0389308	8.08057e+07
2008-01-05 10:25:00	638077	1519203402309090	0.0339402	8.08087e+07
2008-01-15 11:00:00	604326	1519741424727550	0.032145	8.08373e+07
2008-01-16 15:45:00	880586	1519818268914070	0.0468397	8.08414e+07
2008-01-18 15:35:00	848610	1519967152675180	0.0451388	8.08493e+07
2008-01-20 11:20:00	1.04206e+06	1520116042871420	0.0554287	8.08572e+07
2008-01-20 15:20:00	801023	1520129313062270	0.0426076	8.08579e+07
2008-01-21 10:25:00	699424	1520180853402110	0.0372034	8.08607e+07
2008-01-21 16:05:00	570521	1520193806837880	0.0303469	8.08614e+07
2008-02-03 15:35:00	592146	1520845713947850	0.0314971	8.0896e+07
2008-02-06 10:25:00	669869	1520997534306660	0.0356313	8.09041e+07
2008-02-07 11:05:00	363101	1521043398186170	0.0193139	8.09066e+07
2008-02-10 15:40:00	564386	1521171252240930	0.0300205	8.09134e+07
2008-02-13 10:30:00	973532	1521356263704490	0.0517836	8.09232e+07
2008-02-15 16:00:00	420430	1521490502248110	0.0223633	8.09303e+07
2008-02-16 11:00:00	618162	1521526022094340	0.0328809	8.09322e+07
2008-02-17 15:45:00	1.06424e+06	1521613086290310	0.0566084	8.09369e+07
2008-02-19 15:35:00	1.65564e+06	1521847268152310	0.0880662	8.09493e+07
2008-02-21 11:20:00	391693	1522008495956100	0.0208347	8.09579e+07
2008-02-21 15:25:00	373521	1522014120278150	0.0198681	8.09582e+07
2008-02-24 15:55:00	733954	1522158645709230	0.0390401	8.09659e+07
2008-03-02 16:00:00	564060	1522551359631350	0.0300032	8.09868e+07
2008-03-03 11:00:00	921030	1522602149698990	0.048991	8.09895e+07
2008-03-04 15:45:00	943175	1522698622316890	0.0501689	8.09946e+07
2008-03-05 10:50:00	1.79681e+06	1522792740733040	0.0955749	8.09996e+07
2008-03-06 15:35:00	1.43336e+06	1522959901899600	0.0762425	8.10085e+07
2008-03-08 11:20:00	1.04871e+06	1523155364676690	0.0557823	8.10189e+07
2008-03-12 10:55:00	1.18058e+06	1523538913320290	0.0627967	8.10393e+07
2008-03-15 11:25:00	1.30232e+06	1523862931731810	0.0692724	8.10565e+07
2008-03-15 15:30:00	1.3395e+06	1523882349117980	0.07125	8.10576e+07
2008-03-17 11:10:00	2.12765e+06	1524154867036240	0.113173	8.10721e+07
2008-03-18 10:15:00	1.87539e+06	1524321193315730	0.0997548	8.10809e+07
2008-03-20 15:45:00	1.01258e+06	1524599305064620	0.0538608	8.10957e+07
2008-03-23 10:35:00	2.43002e+06	1525013449730050	0.129256	8.11177e+07
2008-03-24 15:25:00	1.36025e+06	1525210164563460	0.0723537	8.11282e+07
2008-03-25 16:05:00	1.77956e+06	1525349572127930	0.0946575	8.11356e+07
2008-03-28 10:55:00	1.16029e+06	1525703235638450	0.0617174	8.11544e+07
2008-03-29 15:40:00	1.65097e+06	1525848718347860	0.0878178	8.11622e+07
2008-03-31 15:30:00	833814	1526062658589860	0.0443518	8.11735e+07
2008-04-02 11:10:00	1.72216e+06	1526263558481620	0.0916045	8.11842e+07
2008-04-02 15:15:00	1.55302e+06	1526287631105410	0.0826076	8.11855e+07
2008-04-04 11:00:00	1.10379e+06	1526496855354830	0.0587124	8.11966e+07
2008-04-05 15:45:00	1.55028e+06	1526634203508500	0.0824616	8.12039e+07
2008-04-13 10:55:00	1.01694e+06	1527499098148360	0.0540924	8.125e+07
2008-04-18 15:15:00	1.12548e+06	1527978571755570	0.0598661	8.12755e+07
2008-04-20 11:00:00	1.46257e+06	1528182380878560	0.0777963	8.12863e+07
2008-05-05 16:00:00	1.51154e+06	1530136368587040	0.0804009	8.13902e+07
2008-05-06 11:00:00	1.69037e+06	1530245873850930	0.0899134	8.13961e+07
2008-05-13 11:05:00	2.32359e+06	1531460299480930	0.123595	8.14607e+07
2008-05-14 15:55:00	1.15358e+06	1531640764965740	0.0613607	8.14703e+07
2008-05-17 10:40:00	1.05705e+06	1531906372711650	0.0562262	8.14844e+07
2008-05-26 10:35:00	1.04834e+06	1532724632563180	0.0557626	8.15279e+07
2008-05-29 11:05:00	1.99115e+06	1533121285659140	0.105912	8.1549e+07
2008-06-02 10:40:00	1.18878e+06	1533668393217370	0.0632332	8.15781e+07
2008-06-24 15:50:00	984535	1535754127560580	0.0523689	8.1689e+07
2008-07-20 10:40:00	853210	1537801192685470	0.0453835	8.17979e+07
2008-07-23 15:20:00	909731	1538044478571180	0.0483899	8.18109e+07
2008-07-26 15:50:00	1.15352e+06	1538313733371280	0.0613577	8.18252e+07
2008-08-06 15:30:00	1.04008e+06	1539354819717830	0.0553236	8.18806e+07
2008-08-10 11:00:00	1.5487e+07	1542076828211600	0.823776	8.20254e+07
2008-08-11 11:45:00	6.88184e+07	1545832633465870	3.66055	8.22251e+07
2008-08-11 15:50:00	5.24294e+07	1546723804802380	2.7888	8.22725e+07
2008-08-14 10:35:00	1.25982e+07	1554536867204800	0.670116	8.26881e+07
2008-08-15 11:20:00	7.3535e+06	1555425714405310	0.391144	8.27354e+07
2008-08-20 15:45:00	1.25815e+07	1559890165355490	0.66923	8.29729e+07
2008-08-22 15:30:00	1.6905e+07	1562424531668220	0.899201	8.31077e+07
2008-08-24 15:20:00	1.27374e+07	1564976740256500	0.677521	8.32434e+07
2008-08-25 16:00:00	9.69292e+06	1565972645836470	0.515581	8.32964e+07
2008-08-26 11:00:00	1.19072e+07	1566711371373590	0.633364	8.33357e+07
2008-08-28 10:50:00	9.52339e+06	1568556549236160	0.506563	8.34339e+07
2008-08-29 15:35:00	7.69958e+06	1569447837814980	0.409552	8.34813e+07
2008-08-30 10:35:00	6.69717e+06	1569940206674590	0.356233	8.35075e+07
2008-08-31 11:20:00	5.82632e+06	1570498128226760	0.30991	8.35371e+07
2008-08-31 15:25:00	4.85199e+06	1570576613781870	0.258085	8.35413e+07
2008-09-03 15:55:00	3.88094e+06	1571716260864930	0.206433	8.36019e+07
2008-09-06 10:40:00	5.97978e+06	1572901026224780	0.318073	8.36649e+07
2008-09-07 11:25:00	4.399e+06	1573363400925230	0.233989	8.36895e+07
2008-09-07 15:30:00	4.50558e+06	1573428849562090	0.239658	8.3693e+07
2008-09-08 16:15:00	3.37174e+06	1573779783818610	0.179348	8.37117e+07
2008-09-13 10:50:00	4.43135e+06	1575389170606780	0.23571	8.37973e+07
2008-09-13 14:55:00	3.71079e+06	1575449015328320	0.197382	8.38005e+07
2008-09-14 15:35:00	2.37948e+06	1575719423369940	0.126568	8.38149e+07
2008-09-16 15:25:00	2.31758e+06	1576123840735270	0.123276	8.38364e+07
2008-09-20 15:00:00	1.51279e+06	1576782856981400	0.0804678	8.38714e+07
2008-09-23 11:25:00	1.96395e+06	1577211018661440	0.104466	8.38942e+07
2008-09-23 15:30:00	3.00728e+06	1577247557254680	0.159962	8.38961e+07
2008-10-04 11:05:00	1.21612e+06	1579220940104990	0.064687	8.40011e+07
2008-10-08 10:40:00	1.59985e+06	1579705427551960	0.0850986	8.40269e+07
2008-10-09 15:30:00	1.49256e+06	1579865923998370	0.0793917	8.40354e+07
2008-10-11 11:15:00	940269	1580057509618480	0.0500143	8.40456e+07
2008-10-16 15:35:00	1.24831e+06	1580547313968050	0.0663996	8.40717e+07
2008-10-23 15:45:00	1.99418e+06	1581528817350810	0.106074	8.41239e+07
2008-10-24 10:40:00	2.35985e+06	1581677072216810	0.125524	8.41318e+07
2008-11-02 10:35:00	1.25868e+06	1583083415152960	0.0669512	8.42066e+07
2008-11-09 10:40:00	1.96122e+06	1584057596056230	0.10432	8.42584e+07
2008-11-10 11:25:00	1.31205e+06	1584203420198120	0.06979	8.42661e+07
2008-11-10 15:30:00	1.14003e+06	1584221443001760	0.0606399	8.42671e+07
2008-11-16 10:50:00	467239	1584624546134060	0.0248531	8.42885e+07
2008-11-26 11:25:00	706561	1585132860061240	0.037583	8.43156e+07
2008-11-27 10:30:00	898650	1585199556589190	0.0478005	8.43191e+07
2008-11-28 15:20:00	389379	1585266405297090	0.0207116	8.43227e+07
2008-12-01 15:50:00	344560	1585362184260770	0.0183276	8.43278e+07
2008-12-03 11:30:00	333513	1585415480802380	0.0177401	8.43306e+07
2008-12-12 15:30:00	211324	1585631236500310	0.0112407	8.43421e+07
2009-01-07 10:25:00	659815	1586601728963120	0.0350965	8.43937e+07
2009-01-09 15:55:00	631928	1586726123769550	0.0336132	8.44003e+07
2009-01-10 10:55:00	958794	1586780526467210	0.0509997	8.44032e+07
2009-01-12 10:45:00	682548	1586921846033730	0.0363057	8.44107e+07
2009-01-13 15:35:00	745658	1586995969902110	0.0396626	8.44147e+07
2009-01-14 10:30:00	1.1085e+06	1587059103941610	0.0589627	8.4418e+07
2009-01-17 11:00:00	1.22493e+06	1587363616800290	0.065156	8.44342e+07
2009-01-18 15:50:00	788887	1587468134023880	0.041962	8.44398e+07
2009-01-19 10:50:00	734039	1587520218087100	0.0390446	8.44426e+07
2009-01-20 15:40:00	790347	1587599333742180	0.0420397	8.44468e+07
2009-01-24 11:05:00	1.04526e+06	1587901383541890	0.0555991	8.44628e+07
2009-01-27 15:45:00	919002	1588172452240210	0.0488831	8.44773e+07
2009-01-29 15:35:00	632194	1588306010173460	0.0336273	8.44844e+07
2009-01-31 15:20:00	523945	1588405380291780	0.0278694	8.44896e+07
2009-02-01 10:20:00	466611	1588439257294990	0.0248197	8.44914e+07
2009-02-14 15:35:00	463874	1588970610586430	0.0246742	8.45197e+07
2009-03-09 15:40:00	1.12179e+06	1590546366323140	0.0596698	8.46035e+07
2009-03-25 15:40:00	917948	1591956234405770	0.048827	8.46785e+07
2009-03-26 10:35:00	1.31331e+06	1592032208703900	0.0698569	8.46826e+07
2009-03-31 10:55:00	1.11258e+06	1592557656237940	0.0591798	8.47105e+07
2009-04-05 11:15:00	573039	1592922761192630	0.0304808	8.47299e+07
2009-04-05 15:20:00	716844	1592932241832260	0.03813	8.47304e+07
2009-04-09 10:50:00	627941	1593153728015080	0.0334011	8.47422e+07
2009-04-18 10:45:00	496263	1593590650040390	0.026397	8.47655e+07
2009-04-22 10:20:00	487614	1593759926007630	0.0259369	8.47745e+07
2009-04-22 16:05:00	657421	1593771777115650	0.0349692	8.47751e+07
2009-04-25 10:50:00	1.23027e+06	1593998582932010	0.0654398	8.47872e+07
2009-04-28 15:30:00	812955	1594280547654820	0.0432423	8.48022e+07
2009-05-02 10:55:00	1.6247e+06	1594681664308960	0.0864204	8.48235e+07
2009-05-06 10:30:00	1.34399e+06	1595192428498780	0.071489	8.48507e+07
2009-05-18 10:55:00	929704	1596372817974560	0.0494523	8.49134e+07
2009-05-21 15:35:00	655905	1596591631940970	0.0348886	8.49251e+07
2009-07-24 15:35:00	786765	1600580325930400	0.0418492	8.51373e+07
2009-07-31 15:40:00	566613	1600989790398560	0.030139	8.5159e+07
2009-08-16 15:40:00	895262	1602000237932920	0.0476203	8.52128e+07
2009-08-22 10:55:00	675918	1602394054151210	0.0359531	8.52337e+07
2009-08-26 10:30:00	579328	1602610019302470	0.0308153	8.52452e+07
2009-09-01 15:40:00	653023	1602940905485930	0.0347352	8.52628e+07
2009-09-05 11:05:00	852629	1603188660421360	0.0453526	8.5276e+07
2009-09-09 10:40:00	609825	1603440275564300	0.0324375	8.52894e+07
2009-09-19 15:25:00	1.31458e+06	1604288074135430	0.0699247	8.53345e+07
2009-09-28 15:20:00	1.08251e+06	1605219705677630	0.0575804	8.5384e+07
2009-10-03 15:40:00	1.53629e+06	1605786937439310	0.0817174	8.54142e+07
2009-10-09 10:55:00	1.02284e+06	1606428383032670	0.0544065	8.54483e+07
2009-10-13 10:30:00	659288	1606717793421920	0.0350685	8.54637e+07
2009-10-17 15:50:00	694781	1606964775528360	0.0369564	8.54768e+07
2009-10-19 15:40:00	1.21287e+06	1607129024232230	0.0645143	8.54856e+07
2009-10-21 15:25:00	799495	1607301986967790	0.0425263	8.54948e+07
2009-10-23 11:05:00	1.58373e+06	1607489308246620	0.0842408	8.55048e+07
2009-10-24 10:10:00	896951	1607592380445870	0.0477102	8.55102e+07
2009-10-24 15:55:00	957130	1607611570187950	0.0509112	8.55113e+07
2009-10-26 15:45:00	470372	1607734478139130	0.0250198	8.55178e+07
2009-11-20 15:40:00	310441	1608577639079960	0.0165128	8.55626e+07
2009-11-24 11:05:00	669001	1608738806192640	0.0355852	8.55712e+07
2009-12-01 11:15:00	594755	1609121345033450	0.0316359	8.55916e+07
2009-12-05 10:50:00	429939	1609297643539940	0.0228691	8.56009e+07
2009-12-07 10:35:00	1.9308e+06	1609500549220160	0.102702	8.56117e+07
2009-12-10 11:05:00	1.03561e+06	1609887665430760	0.0550854	8.56323e+07
2009-12-17 15:20:00	1.54751e+08	1658189433996680	8.23146	8.82016e+07
2009-12-20 10:05:00	4.11975e+07	1681732691265730	2.19135	8.94539e+07
2009-12-21 10:50:00	4.69328e+07	1685658894524700	2.49643	8.96627e+07
2009-12-21 14:55:00	8.69634e+07	1686643031512660	4.62571	8.97151e+07
2009-12-22 09:55:00	4.93139e+07	1691303715931820	2.62308	8.9963e+07
2009-12-22 15:40:00	3.11387e+07	1692136400743050	1.65631	9.00073e+07
2009-12-23 10:35:00	2.4865e+07	1694043326320160	1.32261	9.01087e+07
2009-12-25 10:25:00	1.09088e+08	1705576641591470	5.80253	9.07222e+07
2009-12-26 11:05:00	2.22759e+07	1711409180497940	1.18489	9.10324e+07
2009-12-27 10:10:00	1.07265e+07	1712780429780890	0.570557	9.11053e+07
2009-12-28 10:55:00	9.35394e+06	1713675011527280	0.49755	9.11529e+07
2009-12-30 10:40:00	8.47671e+06	1715207555735780	0.450889	9.12344e+07
2009-12-30 14:50:00	5.62589e+06	1715313325287500	0.29925	9.12401e+07
2009-12-31 11:25:00	4.87274e+06	1715702299815850	0.259188	9.12608e+07
2009-12-31 15:30:00	7.4629e+06	1715792966811230	0.396963	9.12656e+07
2010-01-04 11:00:00	4.20515e+06	1717714694531390	0.223678	9.13678e+07
2010-01-04 15:05:00	4.62989e+06	1717779632036060	0.246271	9.13713e+07
2010-01-05 15:50:00	4.23846e+06	1718174716769500	0.22545	9.13923e+07
2010-01-06 10:50:00	5.11735e+06	1718494685310330	0.272199	9.14093e+07
2010-01-10 16:10:00	2.72643e+06	1719925389930640	0.145023	9.14854e+07
2010-01-11 15:15:00	3.24191e+06	1720173374464740	0.172442	9.14986e+07
2010-01-16 15:30:00	2.30177e+06	1721373304362630	0.122434	9.15624e+07
2010-01-18 11:10:00	1.87963e+06	1721701962407880	0.0999804	9.15799e+07
2010-01-19 10:15:00	1.42812e+06	1721839399465280	0.0759638	9.15872e+07
2010-01-19 16:00:00	2.07603e+06	1721875667439500	0.110427	9.15891e+07
2010-01-25 11:20:00	2.15108e+06	1722935827630130	0.114419	9.16455e+07
2010-01-25 15:25:00	2.09288e+06	1722967020728210	0.111323	9.16472e+07
2010-01-30 11:35:00	3.58634e+06	1724154545369380	0.190763	9.17103e+07
2010-01-31 10:40:00	3.69503e+06	1724457086329120	0.196544	9.17264e+07
2010-01-31 14:50:00	3.92368e+06	1724514226620550	0.208706	9.17295e+07
2010-02-02 10:30:00	3.70412e+06	1725113771565630	0.197028	9.17614e+07
2010-02-02 16:15:00	5.66174e+06	1725210708242240	0.301156	9.17665e+07
2010-02-07 10:50:00	4.05449e+07	1734740817618250	2.15664	9.22734e+07
2010-02-08 11:30:00	5.02276e+07	1738771115692960	2.67168	9.24878e+07
2010-02-09 10:35:00	3.91997e+07	1742486819682510	2.08509	9.26855e+07
2010-02-09 14:40:00	5.13577e+07	1743152416340000	2.73179	9.27209e+07
2010-02-10 15:25:00	3.40467e+07	1746957180937850	1.81099	9.29233e+07
2010-02-13 10:10:00	2.75887e+07	1754362671658190	1.46748	9.33172e+07
2010-02-13 15:55:00	2.39534e+07	1754896132333430	1.27412	9.33455e+07
2010-02-14 15:00:00	1.48213e+07	1756507219715930	0.788366	9.34312e+07
2010-02-16 10:40:00	1.57692e+07	1758911630882890	0.838787	9.35591e+07
2010-02-16 14:50:00	1.95267e+07	1759176350019750	1.03865	9.35732e+07
2010-02-20 16:00:00	4.78553e+06	1763428558424600	0.254549	9.37994e+07
2010-02-22 10:05:00	4.66666e+06	1764144561904140	0.248227	9.38375e+07
2010-02-23 10:50:00	1.23755e+07	1764903790200890	0.658271	9.38779e+07
2010-02-23 14:55:00	1.9786e+07	1765140176953180	1.05244	9.38904e+07
2010-02-24 15:40:00	6.4093e+06	1766307175943520	0.34092	9.39525e+07
2010-02-25 10:35:00	4.73411e+06	1766686608974870	0.251814	9.39727e+07
2010-02-25 16:20:00	1.65583e+06	1766752744891570	0.0880763	9.39762e+07
2010-02-27 10:25:00	1.92702e+06	1767024146414590	0.102501	9.39906e+07
2010-03-03 15:45:00	1.52281e+06	1767653395217280	0.0810003	9.40241e+07
2010-03-04 10:40:00	1.95831e+06	1767771927118190	0.104165	9.40304e+07
2010-03-05 15:30:00	1.52336e+06	1767952625734130	0.0810298	9.404e+07
2010-03-06 10:30:00	2.11825e+06	1768077168667130	0.112673	9.40467e+07
2010-03-07 15:20:00	1.04496e+06	1768241338931520	0.0555829	9.40554e+07
2010-03-08 16:00:00	980276	1768331259342420	0.0521423	9.40602e+07
2010-03-11 10:50:00	1.86711e+06	1768673800152280	0.0993145	9.40784e+07
2010-03-12 15:35:00	1.04451e+06	1768824476372200	0.0555588	9.40864e+07
2010-03-16 11:05:00	1.72467e+06	1769280559448890	0.0917377	9.41107e+07
2010-03-25 11:00:00	1.55181e+06	1770553963841200	0.0825432	9.41784e+07
2010-03-26 15:50:00	1.00582e+06	1770686704798250	0.0535009	9.41855e+07
2010-03-28 15:35:00	1.11545e+06	1770869028106810	0.0593327	9.41952e+07
2010-03-30 15:25:00	857892	1771038933197760	0.0456325	9.42042e+07
2010-04-04 15:45:00	874162	1771414095983630	0.046498	9.42242e+07
2010-04-06 15:30:00	610403	1771541694333800	0.0324682	9.42309e+07
2010-04-07 16:15:00	517321	1771591934414480	0.027517	9.42336e+07
2010-04-08 15:20:00	865362	1771649384889580	0.0460299	9.42367e+07
2010-04-10 11:00:00	1.19976e+06	1771811703735390	0.0638172	9.42453e+07
2010-04-11 15:50:00	1.0045e+06	1771926105221860	0.0534311	9.42514e+07
2010-04-13 15:35:00	696292	1772072288679350	0.0370368	9.42592e+07
2010-04-18 15:55:00	1.10503e+06	1772462455627080	0.0587784	9.42799e+07
2010-04-20 15:45:00	1.27745e+06	1772667587564470	0.0679496	9.42908e+07
2010-04-21 10:40:00	1.63996e+06	1772766925413240	0.0872319	9.42961e+07
2010-04-27 15:50:00	1.21709e+06	1773534041989180	0.0647386	9.43369e+07
2010-05-09 10:30:00	2.65435e+06	1775503830057720	0.141189	9.44417e+07
2010-05-10 11:10:00	1.91767e+06	1775706828044320	0.102004	9.44525e+07
2010-05-10 15:20:00	1.70202e+06	1775733975730720	0.0905329	9.44539e+07
2010-05-13 15:50:00	1.297e+06	1776125347341390	0.0689893	9.44748e+07
2010-05-15 11:30:00	1.39444e+06	1776336894223440	0.0741722	9.4486e+07
2010-05-23 10:40:00	4.17947e+07	1791198286848140	2.22312	9.52765e+07
2010-05-25 16:15:00	1.92379e+07	1797084887834740	1.02329	9.55896e+07
2010-05-26 15:20:00	1.26978e+07	1798411819481060	0.675417	9.56602e+07
2010-05-29 15:50:00	4.69385e+07	1806194365731080	2.49673	9.60742e+07
2010-05-31 11:30:00	1.87061e+07	1811354037402850	0.995008	9.63486e+07
2010-06-04 11:05:00	1.48416e+07	1817125925123400	0.789446	9.66556e+07
2010-06-08 10:40:00	8.38301e+06	1821121716720490	0.445905	9.68682e+07
2010-06-10 16:15:00	5.16498e+06	1822428420438650	0.274733	9.69377e+07
2010-06-28 10:15:00	1.6493e+06	1827653615864040	0.087729	9.72156e+07
2010-07-16 15:50:00	2.39872e+06	1830842042180160	0.127591	9.73852e+07
2010-07-19 16:20:00	1.01079e+06	1831286982795460	0.0537653	9.74089e+07
2010-07-20 15:25:00	1.01842e+06	1831371296397410	0.0541713	9.74134e+07
2010-07-28 16:15:00	1.57857e+06	1832272712933740	0.0839666	9.74613e+07
2010-07-29 11:10:00	2.84822e+06	1832423445179490	0.151501	9.74693e+07
2010-08-14 11:10:00	1.80109e+06	1835637048758950	0.0958028	9.76403e+07
2010-08-20 10:35:00	2.64876e+06	1836785778876040	0.140892	9.77014e+07
2010-08-28 15:30:00	1.46801e+06	1838244970118510	0.0780858	9.7779e+07
2010-08-30 11:10:00	2.42735e+06	1838551145857570	0.129115	9.77953e+07
2010-09-03 10:50:00	1.1946e+06	1839174846331400	0.0635426	9.78284e+07
2010-09-05 10:35:00	1.69465e+06	1839423177568320	0.090141	9.78417e+07
2010-09-06 11:20:00	1.45706e+06	1839563586158380	0.077503	9.78491e+07
2010-09-06 15:25:00	1.4136e+06	1839584685450470	0.0751912	9.78502e+07
2010-09-07 16:05:00	1.51101e+06	1839714537717740	0.0803726	9.78572e+07
2010-09-17 11:00:00	1.55241e+06	1841009902099040	0.0825749	9.79261e+07
2010-09-20 15:35:00	885293	1841345939148300	0.04709	9.79439e+07
2010-09-21 10:35:00	1.37855e+06	1841423362472670	0.073327	9.79481e+07
2010-09-23 16:05:00	1.94077e+06	1841743012830720	0.103233	9.79651e+07
2010-10-05 10:50:00	1.61634e+06	1843553406094670	0.0859757	9.80614e+07
2010-10-06 11:30:00	2.42815e+06	1843732981501890	0.129157	9.80709e+07
2010-10-06 15:35:00	2.34788e+06	1843768085318990	0.124887	9.80728e+07
2010-10-10 15:10:00	611874	1844277311174550	0.0325465	9.80999e+07
2010-10-14 10:40:00	2.71269e+06	1844824867633420	0.144292	9.8129e+07
2010-10-15 15:30:00	908812	1845012823848010	0.0483411	9.8139e+07
2010-10-17 11:10:00	873209	1845152890725380	0.0464473	9.81464e+07
2010-10-22 11:30:00	821692	1845520006412340	0.043707	9.8166e+07
2010-10-22 15:35:00	951207	1845533037221530	0.0505961	9.81667e+07
2010-10-24 11:20:00	1.13931e+06	1845697665198970	0.0606014	9.81754e+07
2010-10-24 15:25:00	956952	1845713072701060	0.0509017	9.81762e+07
2010-11-04 11:00:00	1.02881e+06	1846640921309490	0.0547241	9.82256e+07
2010-11-06 10:50:00	1.09378e+06	1846823676165880	0.0581795	9.82353e+07
2010-11-09 11:20:00	1.68712e+06	1847186582658710	0.0897403	9.82546e+07
2010-11-09 15:25:00	1.43848e+06	1847209555770690	0.0765147	9.82558e+07
2010-11-12 15:55:00	1.46885e+06	1847588961751380	0.0781303	9.8276e+07
2010-11-14 15:40:00	1.21176e+06	1847819360297380	0.0644554	9.82883e+07
2010-11-16 15:30:00	939811	1848004610702920	0.0499899	9.82981e+07
2010-11-18 11:10:00	2.03664e+06	1848238559403340	0.108332	9.83106e+07
2010-11-18 15:15:00	1.48995e+06	1848264479801340	0.0792526	9.83119e+07
2010-11-19 10:15:00	744693	1848340904548550	0.0396113	9.8316e+07
2010-11-20 11:00:00	2.84561e+06	1848500852704460	0.151362	9.83245e+07
2010-11-21 15:50:00	1.37775e+06	1848720045196560	0.0732845	9.83362e+07
2010-11-22 10:50:00	2.33238e+06	1848846931623820	0.124063	9.83429e+07
2010-11-26 10:25:00	936440	1849409332317140	0.0498106	9.83728e+07
2010-11-26 16:05:00	1.108e+06	1849430185615540	0.0589362	9.83739e+07
2010-12-02 15:30:00	1.05916e+06	1849989638013720	0.0563383	9.84037e+07
2010-12-03 10:30:00	964102	1850058833546820	0.051282	9.84074e+07
2010-12-10 10:35:00	1.19835e+06	1850713083640620	0.0637421	9.84422e+07
2010-12-12 10:25:00	1.06732e+06	1850908158310510	0.0567726	9.84526e+07
2010-12-13 11:05:00	1.42392e+06	1851018769733460	0.0757406	9.84584e+07
2010-12-18 11:25:00	1.36102e+06	1851621987905090	0.0723945	9.84905e+07
2010-12-20 11:10:00	1.42761e+06	1851861670256320	0.0759366	9.85033e+07
2010-12-20 15:15:00	1.72067e+06	1851884810114710	0.0915251	9.85045e+07
2010-12-23 15:50:00	2.4297e+06	1852427055787870	0.129239	9.85334e+07
2010-12-28 16:05:00	1.57744e+06	1853294399568110	0.0839061	9.85795e+07
2010-12-29 11:05:00	1.74357e+06	1853407978061750	0.0927432	9.85855e+07
2010-12-30 15:55:00	1.66126e+06	1853584688768140	0.0883648	9.85949e+07
2011-01-01 15:40:00	450307	1853766177774300	0.0239525	9.86046e+07
2011-01-03 11:25:00	1.96195e+06	1853956142963620	0.104359	9.86147e+07
2011-01-03 15:30:00	1.46385e+06	1853981322555140	0.0778641	9.8616e+07
2011-01-07 11:00:00	1.58391e+06	1854483287508200	0.0842504	9.86427e+07
2011-01-09 10:45:00	779943	1854686460441620	0.0414863	9.86535e+07
2011-01-14 11:05:00	703530	1855007780743090	0.0374218	9.86706e+07
2011-01-25 10:45:00	1.35051e+06	1855982626079790	0.0718354	9.87225e+07
2011-01-26 15:35:00	1.30922e+06	1856120665643720	0.0696392	9.87298e+07
2011-01-27 10:35:00	1.26525e+06	1856208712309670	0.0673004	9.87345e+07
2011-01-30 11:05:00	1.74095e+06	1856601021542660	0.0926039	9.87554e+07
2011-01-31 15:55:00	939151	1856740118954690	0.0499548	9.87628e+07
2011-02-02 11:35:00	1.05094e+06	1856896540209600	0.0559012	9.87711e+07
2011-02-02 15:40:00	1.43157e+06	1856914786661820	0.0761473	9.87721e+07
2011-02-06 11:10:00	1.31161e+06	1857366588558660	0.0697666	9.87961e+07
2011-02-07 10:15:00	953274	1857460694565410	0.0507061	9.88011e+07
2011-02-07 16:00:00	1.41347e+06	1857485190412940	0.0751848	9.88024e+07
2011-02-09 15:50:00	1.36804e+06	1857724678592900	0.0727679	9.88151e+07
2011-02-12 10:35:00	1.20392e+06	1858033699297100	0.0640383	9.88316e+07
2011-02-12 16:20:00	865397	1858055116732180	0.0460318	9.88327e+07
2011-02-24 11:00:00	2.32754e+06	1859679684651290	0.123805	9.89191e+07
2011-02-26 10:50:00	621589	1859933604939180	0.0330633	9.89326e+07
2011-03-07 10:40:00	1.0738e+06	1860592264650850	0.0571172	9.89677e+07
2011-03-19 11:05:00	1.08203e+06	1861711464281430	0.0575547	9.90272e+07
2011-03-22 11:35:00	725625	1861947363092240	0.0385971	9.90398e+07
2011-03-23 10:40:00	792794	1862010453417750	0.0421699	9.90431e+07
2011-03-24 15:30:00	937157	1862100237885810	0.0498488	9.90479e+07
2011-03-26 11:10:00	1.70131e+06	1862307621200250	0.0904951	9.90589e+07
2011-03-27 16:00:00	2.48076e+06	1862524670244000	0.131955	9.90705e+07
2011-03-29 10:05:00	4.70345e+06	1863068873450270	0.250183	9.90994e+07
2011-03-30 10:50:00	2.12928e+06	1863373271186930	0.113259	9.91156e+07
2011-04-02 11:20:00	2.43003e+06	1863968260982610	0.129257	9.91472e+07
2011-04-02 15:25:00	2.42439e+06	1864003941002570	0.128957	9.91491e+07
2011-04-03 10:25:00	1.36774e+06	1864133632046010	0.0727524	9.9156e+07
2011-04-05 10:10:00	2.61757e+06	1864476170232820	0.139233	9.91743e+07
2011-04-07 11:35:00	1.97794e+07	1866468382147050	1.0521	9.92802e+07
2011-04-08 10:40:00	1.3873e+07	1867866638564920	0.737924	9.93546e+07
2011-04-10 10:30:00	1.49889e+07	1870351644468260	0.797281	9.94868e+07
2011-04-11 11:10:00	1.53817e+07	1871700096586960	0.818173	9.95585e+07
2011-04-15 10:50:00	7.61727e+07	1887465762514130	4.05174	1.00397e+08
2011-04-15 14:55:00	5.88854e+07	1888458439608960	3.1322	1.0045e+08
2011-04-16 15:35:00	3.35111e+07	1892560841176550	1.7825	1.00668e+08
2011-04-17 10:35:00	2.15256e+07	1894443095029250	1.14498	1.00768e+08
2011-04-18 11:20:00	1.87292e+07	1896236445057170	0.996232	1.00864e+08
2011-04-18 15:25:00	1.04525e+07	1896450930515430	0.555986	1.00875e+08
2011-04-20 11:05:00	1.44552e+07	1898408679361230	0.768895	1.00979e+08
2011-04-20 15:10:00	1.19095e+07	1898602460280170	0.633486	1.00989e+08
2011-04-21 10:10:00	1.2265e+07	1899429229229400	0.652393	1.01033e+08
2011-04-21 15:55:00	1.28004e+07	1899688655603250	0.68087	1.01047e+08
2011-04-22 10:55:00	1.18147e+07	1900530491139220	0.628443	1.01092e+08
2011-04-22 15:00:00	8.00045e+06	1900676132615350	0.425556	1.011e+08
2011-04-23 10:00:00	1.03332e+07	1901303143221450	0.549638	1.01133e+08
2011-04-23 15:40:00	8.09833e+06	1901491144792050	0.430762	1.01143e+08
2011-04-24 10:40:00	5.32782e+06	1901950319159430	0.283395	1.01168e+08
2011-04-24 14:45:00	4.50975e+06	1902022625320200	0.23988	1.01171e+08
2011-04-25 11:25:00	7.58396e+06	1902472511441220	0.403402	1.01195e+08
2011-04-26 10:30:00	5.64884e+06	1903022334361630	0.30047	1.01225e+08
2011-04-27 11:10:00	3.301e+06	1903419707372020	0.175585	1.01246e+08
2011-04-28 16:00:00	8.98577e+06	1904057390871750	0.477966	1.0128e+08
2011-05-02 15:35:00	4.86277e+06	1906440032264380	0.258658	1.01406e+08
2011-05-03 14:40:00	5.0203e+06	1906850673932550	0.267037	1.01428e+08
2011-05-04 15:25:00	3.65846e+06	1907237312844550	0.194599	1.01449e+08
2011-05-08 15:00:00	1.01363e+06	1908041145914480	0.0539164	1.01492e+08
2011-05-16 15:50:00	4.05783e+06	1909801448936490	0.215842	1.01585e+08
2011-05-23 15:55:00	1.04354e+06	1911344868599130	0.0555075	1.01667e+08
2011-05-29 11:10:00	989877	1911854544780010	0.052653	1.01694e+08
2011-06-11 10:40:00	1.25191e+06	1913111517368610	0.0665912	1.01761e+08
2011-06-24 15:55:00	1.33738e+06	1914590131999090	0.071137	1.0184e+08
2011-07-10 15:55:00	1.01986e+06	1916219456141640	0.0542481	1.01927e+08
2011-07-14 15:30:00	1.48412e+06	1916650266501770	0.0789425	1.01949e+08
2011-07-29 10:40:00	1.23613e+06	1918389322699060	0.0657516	1.02042e+08
2011-07-30 15:30:00	1.50582e+06	1918531629871940	0.0800967	1.0205e+08
2011-08-06 15:35:00	1.29178e+06	1919378042561780	0.0687116	1.02095e+08
2011-08-14 10:40:00	1.00496e+06	1920151469208500	0.0534554	1.02136e+08
2011-08-14 16:25:00	770437	1920169844571550	0.0409807	1.02137e+08
2011-08-22 15:35:00	1.47755e+06	1920943376732150	0.0785931	1.02178e+08
2011-09-07 11:30:00	1.12272e+06	1922721572892820	0.0597193	1.02272e+08
2011-09-13 10:55:00	977247	1923263680040280	0.0519812	1.02301e+08
2011-09-18 11:10:00	1.13969e+06	1923721890193420	0.0606216	1.02326e+08
2011-09-20 11:00:00	1.33968e+06	1923935363752700	0.0712597	1.02337e+08
2011-09-21 15:45:00	1.77931e+06	1924096771838680	0.0946444	1.02346e+08
2011-10-04 15:15:00	1.05768e+06	1925687472724230	0.0562594	1.0243e+08
2011-10-06 11:00:00	1.30237e+06	1925873326551780	0.0692751	1.0244e+08
2011-10-20 11:10:00	1.53364e+06	1927589395011620	0.0815764	1.02531e+08
2011-10-23 15:45:00	1.48055e+06	1928004900230400	0.0787526	1.02553e+08
2011-10-25 15:35:00	932648	1928212676383700	0.0496089	1.02565e+08
2011-10-29 11:05:00	1.3274e+06	1928584905452640	0.0706061	1.02584e+08
2011-10-30 15:55:00	1.80564e+06	1928747510156850	0.0960449	1.02593e+08
2011-10-31 10:55:00	1.5582e+06	1928862553435880	0.0828827	1.02599e+08
2011-11-01 15:40:00	1.33051e+06	1929012044161050	0.0707721	1.02607e+08
2011-11-02 10:40:00	1.34615e+06	1929103586211110	0.0716039	1.02612e+08
2011-11-05 11:10:00	1.2182e+06	1929438234158170	0.0647978	1.0263e+08
2011-11-06 16:00:00	1.05514e+06	1929556220333170	0.0561244	1.02636e+08
2011-11-14 11:05:00	1.8933e+06	1930549107843290	0.100708	1.02689e+08
2011-11-20 10:30:00	427869	1931148318262800	0.022759	1.02721e+08
2011-11-26 11:30:00	616051	1931420781336080	0.0327687	1.02735e+08
2011-12-04 10:40:00	1.49014e+06	1932145520611300	0.0792626	1.02774e+08
2011-12-05 15:30:00	704429	1932259418582590	0.0374696	1.0278e+08
2011-12-06 10:30:00	543774	1932302107139360	0.0289242	1.02782e+08
2011-12-08 16:00:00	1.28078e+06	1932477811302240	0.0681264	1.02791e+08
2011-12-09 11:00:00	866537	1932551249408260	0.0460924	1.02795e+08
2011-12-10 15:45:00	984001	1932647014765590	0.0523405	1.028e+08
2011-12-12 11:30:00	1.03012e+06	1932805626656660	0.0547935	1.02809e+08
2011-12-14 11:20:00	1.609e+06	1933032854654700	0.0855851	1.02821e+08
2011-12-18 10:55:00	1.01827e+06	1933484876088420	0.0541632	1.02845e+08
2011-12-23 11:10:00	2.14648e+06	1934169886914820	0.114175	1.02881e+08
2011-12-23 15:15:00	1.40836e+06	1934196014997340	0.0749126	1.02883e+08
2011-12-27 10:50:00	1.87802e+06	1934737773674740	0.0998945	1.02912e+08
2011-12-29 10:35:00	1.65194e+06	1935041173677400	0.0878693	1.02928e+08
2011-12-29 16:20:00	1.69248e+06	1935075788433920	0.0900254	1.0293e+08
2011-12-31 10:25:00	786467	1935263568573350	0.0418334	1.0294e+08
2011-12-31 16:05:00	1.185e+06	1935283677519070	0.0630318	1.02941e+08
2012-01-01 11:05:00	855576	1935353465153750	0.0455094	1.02944e+08
2012-01-03 10:55:00	1.60306e+06	1935565153563430	0.085269	1.02956e+08
2012-01-05 10:40:00	1.50802e+06	1935832550349520	0.0802136	1.0297e+08
2012-01-06 11:25:00	1.89869e+06	1935984319282240	0.100994	1.02978e+08
2012-01-06 15:30:00	1.51375e+06	1936009400713080	0.0805184	1.02979e+08
2012-01-08 11:10:00	1.54528e+06	1936249840132280	0.0821958	1.02992e+08
2012-01-11 15:45:00	980231	1936597981916030	0.05214	1.03011e+08
2012-01-21 10:40:00	1.2914e+06	1937558539137600	0.0686912	1.03062e+08
2012-01-21 16:25:00	1.61811e+06	1937588652495280	0.0860696	1.03063e+08
2012-01-22 11:25:00	1.48785e+06	1937694876162650	0.0791408	1.03069e+08
2012-01-23 16:10:00	2.61305e+06	1937907097527330	0.138992	1.0308e+08
2012-01-24 15:15:00	1.27425e+06	1938068614728220	0.0677792	1.03089e+08
2012-01-25 16:00:00	3.13701e+06	1938265136102100	0.166862	1.03099e+08
2012-01-26 11:00:00	1.37137e+06	1938419322635200	0.0729453	1.03107e+08
2012-01-27 15:45:00	2.43043e+06	1938616065810370	0.129278	1.03118e+08
2012-01-31 11:20:00	2.28931e+06	1939394113878520	0.121772	1.03159e+08
2012-01-31 15:25:00	1.2334e+06	1939420005745490	0.0656063	1.03161e+08
2012-02-02 11:05:00	1.98241e+06	1939672768552530	0.105448	1.03174e+08
2012-02-04 10:55:00	1.2349e+06	1939949779474050	0.0656863	1.03189e+08
2012-02-05 11:35:00	1.80881e+06	1940084920066530	0.096213	1.03196e+08
2012-02-05 15:40:00	1.74042e+06	1940111006874310	0.0925756	1.03197e+08
2012-02-07 11:25:00	2.9004e+06	1940476471797660	0.154277	1.03217e+08
2012-02-07 15:30:00	1.59088e+06	1940509482712540	0.0846211	1.03219e+08
2012-02-11 11:00:00	1.85575e+06	1941077142165700	0.0987101	1.03249e+08
2012-02-14 15:35:00	1.36204e+06	1941520714299630	0.0724489	1.03272e+08
2012-02-16 11:20:00	5.20531e+06	1942037892853160	0.276878	1.033e+08
2012-02-18 11:05:00	5.92019e+06	1942994129282450	0.314904	1.03351e+08
2012-02-19 11:50:00	2.38416e+07	1944320016174590	1.26817	1.03421e+08
2012-02-20 15:00:00	4.68474e+06	1945714953474040	0.249188	1.03495e+08
2012-02-22 14:45:00	2.15656e+07	1947971170512110	1.14711	1.03615e+08
2012-02-23 15:30:00	1.05833e+06	1948979066692730	0.0562942	1.03669e+08
2012-02-26 11:55:00	1.82012e+06	1949333548313080	0.0968151	1.03688e+08
2012-02-29 10:50:00	1.12034e+07	1950996001787890	0.595926	1.03776e+08
2012-03-02 10:35:00	3.8107e+07	1955234232760910	2.02697	1.04002e+08
2012-03-02 16:20:00	1.41608e+07	1955775204484690	0.753233	1.04031e+08
2012-03-05 15:10:00	1.62372e+07	1959650950190680	0.863682	1.04237e+08
2012-03-08 15:40:00	6.43117e+08	2045696696832760	34.2084	1.08814e+08
2012-03-09 16:25:00	1.69625e+07	2075103244223620	0.902259	1.10378e+08
2012-03-10 11:25:00	1.88039e+07	2076326453417310	1.00021	1.10443e+08
2012-03-11 16:10:00	3.18059e+06	2077464149728250	0.16918	1.10503e+08
2012-03-14 11:00:00	1.68555e+06	2078049546283710	0.0896569	1.10535e+08
2012-03-15 15:45:00	3.42566e+06	2078314051333650	0.182216	1.10549e+08
2012-03-16 10:50:00	2.12573e+06	2078504741619120	0.113071	1.10559e+08
2012-03-17 11:30:00	2.29723e+06	2078701121243030	0.122193	1.10569e+08
2012-03-17 15:35:00	2.60132e+06	2078737125592560	0.138368	1.10571e+08
2012-03-18 10:35:00	1.67531e+06	2078883386096380	0.089112	1.10579e+08
2012-03-25 10:40:00	1.10835e+06	2079725581808710	0.0589549	1.10624e+08
2012-03-26 15:30:00	783341	2079823760700400	0.0416671	1.10629e+08
2012-03-30 11:00:00	2.86178e+06	2080424111754240	0.152222	1.10661e+08
2012-04-04 11:20:00	2.72881e+06	2081635032390840	0.145149	1.10725e+08
2012-04-09 15:40:00	1.26767e+06	2082529443788290	0.0674292	1.10773e+08
2012-04-10 10:40:00	1.60374e+06	2082627645864570	0.0853051	1.10778e+08
2012-04-11 11:25:00	2.60673e+06	2082815222058750	0.138656	1.10788e+08
2012-04-11 15:30:00	2.16858e+06	2082850320558690	0.11535	1.1079e+08
2012-04-14 16:00:00	2.10807e+06	2083408422744950	0.112131	1.1082e+08
2012-04-15 11:00:00	3.5554e+06	2083602113359430	0.189117	1.1083e+08
2012-04-16 15:50:00	4.0352e+06	2083996065486450	0.214638	1.10851e+08
2012-04-17 10:50:00	3.76569e+06	2084262856022350	0.200303	1.10865e+08
2012-04-18 15:35:00	4.10176e+06	2084669996779410	0.218179	1.10887e+08
2012-04-20 11:20:00	2.24531e+06	2085169828182670	0.119431	1.10913e+08
2012-04-21 16:05:00	2.88644e+06	2085435396149210	0.153534	1.10927e+08
2012-04-22 11:05:00	3.5983e+06	2085657174280950	0.191399	1.10939e+08
2012-04-22 15:10:00	1.46571e+06	2085694394706540	0.0779631	1.10941e+08
2012-04-29 11:10:00	3.14782e+06	2087056306414970	0.167437	1.11014e+08
2012-05-08 11:05:00	2.70518e+06	2089331071897350	0.143892	1.11135e+08
2012-05-09 15:55:00	3.24626e+06	2089639951221640	0.172673	1.11151e+08
2012-05-11 11:35:00	4.45679e+06	2090245410234640	0.237063	1.11183e+08
2012-05-12 16:25:00	1.40909e+06	2090549849357520	0.0749518	1.11199e+08
2012-05-17 11:00:00	756514	2090996505968140	0.0402401	1.11223e+08
2012-05-24 11:05:00	1.68036e+06	2091733783153010	0.089381	1.11262e+08
2012-05-29 15:30:00	1.4087e+06	2092425579670320	0.074931	1.11299e+08
2012-06-19 15:50:00	1.21573e+06	2094808038515180	0.0646664	1.11426e+08
2012-06-23 15:25:00	806884	2095156028934610	0.0429194	1.11444e+08
2012-06-28 11:35:00	424078	2095413423041300	0.0225573	1.11458e+08
2012-07-11 11:05:00	3.2477e+06	2097472186450920	0.17275	1.11568e+08
2012-07-16 15:30:00	2.07687e+06	2098664622226180	0.110472	1.11631e+08
2012-07-18 11:10:00	2.67213e+06	2099037893470020	0.142135	1.11651e+08
2012-07-27 11:05:00	2.0319e+06	2100866115046970	0.10808	1.11748e+08
2012-07-28 15:55:00	4.27669e+06	2101193530586820	0.227483	1.11766e+08
2012-08-03 11:10:00	3.62198e+06	2103173331036980	0.192659	1.11871e+08
2012-08-04 16:00:00	3.62109e+06	2103549246593060	0.192611	1.11891e+08
2012-08-09 10:35:00	1.6852e+06	2104643669338730	0.0896382	1.11949e+08
2012-08-12 11:05:00	2.31488e+06	2105165679993800	0.123132	1.11977e+08
2012-08-17 15:30:00	1.95168e+06	2106121176794770	0.103813	1.12028e+08
2012-08-19 11:10:00	2.21572e+06	2106448734565130	0.117858	1.12045e+08
2012-08-20 16:00:00	2.67771e+06	2106702703604010	0.142431	1.12059e+08
2012-08-25 16:20:00	1.58645e+06	2107626320256960	0.0843856	1.12108e+08
2012-08-26 11:20:00	1.9782e+06	2107748231239040	0.105223	1.12114e+08
2012-09-01 16:25:00	1.52601e+07	2112374122331810	0.811706	1.1236e+08
2012-09-03 14:35:00	8.55226e+06	2114352927633330	0.454908	1.12466e+08
2012-09-04 15:15:00	1.94823e+07	2115597663488680	1.03629	1.12532e+08
2012-09-10 16:20:00	3.35646e+06	2121562012102870	0.178535	1.12849e+08
2012-09-18 11:25:00	4.15988e+06	2124093139580230	0.22127	1.12984e+08
2012-09-18 15:30:00	3.49135e+06	2124149376168450	0.18571	1.12987e+08
2012-09-20 11:10:00	2.99919e+06	2124659533038800	0.159532	1.13014e+08
2012-09-20 15:15:00	1.79501e+06	2124694770444090	0.0954793	1.13016e+08
2012-09-25 11:30:00	3.11671e+06	2125722547059390	0.165782	1.1307e+08
2012-09-25 15:35:00	2.31857e+06	2125762496360640	0.123328	1.13072e+08
2012-09-30 15:55:00	3.02583e+06	2126920093768800	0.160948	1.13134e+08
2012-10-01 10:55:00	2.61258e+06	2127112927388940	0.138967	1.13144e+08
2012-10-05 16:10:00	2.4975e+06	2128044239897080	0.132846	1.13194e+08
2012-10-13 11:20:00	2.32051e+06	2129667428390440	0.123432	1.1328e+08
2012-10-15 11:05:00	3.72763e+06	2130187266283520	0.198278	1.13308e+08
2012-10-15 15:10:00	1.55143e+06	2130226067368120	0.0825228	1.1331e+08
2012-10-23 16:00:00	2.10506e+06	2131495232825380	0.111971	1.13377e+08
2012-10-27 11:30:00	1.45327e+06	2132081289066290	0.0773016	1.13409e+08
2012-10-27 15:35:00	1.91775e+06	2132106066044230	0.102008	1.1341e+08
2012-10-28 10:35:00	1.58948e+06	2132226013032100	0.0845465	1.13416e+08
2012-11-01 15:55:00	2.36253e+06	2132946859384340	0.125667	1.13455e+08
2012-11-02 10:55:00	2.55742e+06	2133115121701840	0.136033	1.13464e+08
2012-11-07 11:10:00	1.98319e+06	2134097936846350	0.105489	1.13516e+08
2012-11-09 11:00:00	2.22558e+06	2134460312172450	0.118382	1.13535e+08
2012-11-12 15:35:00	706642	2134864518864660	0.0375873	1.13557e+08
2012-11-14 11:20:00	2.25653e+06	2135097868709990	0.120028	1.13569e+08
2012-11-16 11:05:00	2.31717e+06	2135490978415050	0.123254	1.1359e+08
2012-11-17 15:55:00	1.31532e+06	2135679504841340	0.069964	1.136e+08
2012-11-23 11:10:00	1.2413e+06	2136320323021450	0.0660268	1.13634e+08
2012-11-23 15:15:00	1.53631e+06	2136340738481010	0.0817187	1.13635e+08
2012-11-28 15:35:00	587329	2136800718782900	0.0312409	1.1366e+08
2012-11-29 10:35:00	982339	2136854401438350	0.0522521	1.13662e+08
2012-12-07 15:30:00	1.23596e+06	2137640679308900	0.0657428	1.13704e+08
2012-12-13 10:50:00	999523	2138201339600990	0.0531661	1.13734e+08
2012-12-16 15:25:00	517548	2138410467834900	0.0275291	1.13745e+08
2012-12-17 16:05:00	371703	2138449950575870	0.0197714	1.13747e+08
2012-12-26 16:00:00	675650	2138857004455420	0.0359388	1.13769e+08
2012-12-30 11:30:00	819684	2139103286041540	0.0436002	1.13782e+08
2012-12-30 15:35:00	1.39838e+06	2139119588839630	0.0743821	1.13783e+08
2013-01-06 15:40:00	1.10878e+06	2139878129794380	0.0589774	1.13823e+08
2013-01-07 10:40:00	721523	2139940726012460	0.0383789	1.13827e+08
2013-01-31 15:35:00	738810	2141467723261590	0.0392984	1.13908e+08
2013-02-01 10:35:00	644306	2141515025827970	0.0342716	1.1391e+08
2013-02-02 15:25:00	224815	2141560133245910	0.0119583	1.13913e+08
2013-02-11 11:10:00	1.3194e+06	2142148709577640	0.0701807	1.13944e+08
2013-02-12 16:00:00	1.08041e+06	2142273259394320	0.0574685	1.13951e+08
2013-02-13 11:00:00	655137	2142332615002160	0.0348477	1.13954e+08
2013-02-20 11:05:00	533769	2142692318388290	0.028392	1.13973e+08
2013-02-25 11:25:00	837138	2142989256844900	0.0445286	1.13989e+08
2013-02-28 16:00:00	802534	2143215285704850	0.042688	1.14001e+08
2013-03-01 11:00:00	1.2128e+06	2143284210043420	0.0645105	1.14004e+08
2013-03-04 15:35:00	835845	2143566615373780	0.0444598	1.1402e+08
2013-03-05 16:20:00	440579	2143623480063970	0.0234351	1.14023e+08
2013-03-06 11:20:00	550908	2143657388931010	0.0293036	1.14024e+08
2013-03-07 16:05:00	682830	2143721234870010	0.0363207	1.14028e+08
2013-03-13 15:30:00	811697	2144107046896160	0.0431754	1.14048e+08
2013-03-17 11:00:00	871643	2144384292972900	0.046364	1.14063e+08
2013-03-25 15:55:00	911759	2145016419648150	0.0484978	1.14097e+08
2013-03-28 10:40:00	893009	2145233262494230	0.0475005	1.14108e+08
2013-04-04 10:50:00	988939	2145802928254590	0.0526031	1.14138e+08
2013-04-07 11:20:00	1.29893e+06	2146101494880550	0.0690919	1.14154e+08
2013-04-08 10:25:00	1.09011e+06	2146200759320830	0.0579845	1.1416e+08
2013-04-08 16:05:00	1.76651e+06	2146229896849640	0.0939634	1.14161e+08
2013-04-11 10:55:00	1.34781e+06	2146604549921820	0.0716921	1.14181e+08
2013-04-16 11:15:00	1.13167e+06	2147141605453530	0.0601952	1.1421e+08
2013-04-21 15:35:00	528455	2147513141306330	0.0281093	1.14229e+08
2013-04-25 15:10:00	1.00635e+06	2147777205110890	0.0535295	1.14243e+08
2013-04-30 11:25:00	1.18691e+06	2148236145890780	0.0631336	1.14268e+08
2013-04-30 15:30:00	1.54641e+06	2148256235819050	0.082256	1.14269e+08
2013-05-01 10:30:00	1.00262e+06	2148343412562090	0.0533306	1.14274e+08
2013-05-05 15:50:00	918696	2148693859827380	0.0488668	1.14292e+08
2013-05-12 15:55:00	1.00949e+06	2149277232733960	0.0536963	1.14323e+08
2013-05-16 11:25:00	926119	2149596027584530	0.0492616	1.1434e+08
2013-05-16 15:30:00	1.13811e+06	2149611199639870	0.0605376	1.14341e+08
2013-05-18 11:10:00	877357	2149769615022280	0.0466679	1.14349e+08
2013-05-21 15:50:00	774258	2149997537759500	0.0411839	1.14362e+08
2013-06-16 10:40:00	738292	2151682367213670	0.0392709	1.14451e+08
2013-08-09 15:50:00	1.13397e+06	2156067401099430	0.0603177	1.14684e+08
2013-08-22 11:15:00	1.00225e+06	2157249477574550	0.0533109	1.14747e+08
2013-08-27 15:35:00	1.34257e+06	2157774246486480	0.0714131	1.14775e+08
2013-09-02 10:55:00	1.51022e+06	2158489726215090	0.080331	1.14813e+08
2013-09-05 15:30:00	881163	2158819378833850	0.0468704	1.14831e+08
2013-09-23 11:15:00	939478	2160221181355700	0.0499722	1.14905e+08
2013-10-02 11:05:00	1.15668e+06	2161035539954090	0.0615257	1.14949e+08
2013-10-09 11:10:00	742598	2161610167453480	0.0394999	1.14979e+08
2013-10-21 15:40:00	1.41788e+06	2162747660626320	0.0754193	1.1504e+08
2013-10-22 10:40:00	1.35659e+06	2162842547651220	0.0721591	1.15045e+08
2013-10-27 11:00:00	1.64297e+06	2163492251808430	0.0873918	1.15079e+08
2013-10-29 10:50:00	1.59025e+06	2163770631866360	0.0845878	1.15094e+08
2013-10-30 15:35:00	1.05615e+06	2163907583205160	0.0561783	1.15101e+08
2013-10-31 10:35:00	732611	2163968758883170	0.0389687	1.15105e+08
2013-11-02 16:05:00	1.14162e+06	2164149247721960	0.0607247	1.15114e+08
2013-11-04 15:55:00	943619	2164328787107620	0.0501925	1.15124e+08
2013-11-05 10:55:00	1.36539e+06	2164407755115500	0.072627	1.15128e+08
2013-11-16 10:35:00	1.48503e+06	2165760565251770	0.0789912	1.152e+08
2013-11-17 11:20:00	1.13674e+06	2165877365094450	0.0604646	1.15206e+08
2013-11-17 15:25:00	877507	2165892169773150	0.0466759	1.15207e+08
2013-11-19 11:05:00	755006	2166020485261640	0.0401599	1.15214e+08
2013-11-19 15:10:00	779945	2166031767150520	0.0414864	1.15214e+08
2013-11-26 11:10:00	463495	2166398830633000	0.024654	1.15234e+08
2013-11-30 10:50:00	586031	2166579559058730	0.0311719	1.15244e+08
2013-12-01 15:35:00	796701	2166651115466240	0.0423777	1.15247e+08
2013-12-06 15:55:00	622016	2166958409693350	0.033086	1.15264e+08
2013-12-10 11:25:00	629101	2167164468681330	0.0334628	1.15275e+08
2013-12-10 15:30:00	564172	2167173239236380	0.0300092	1.15275e+08
2013-12-16 10:50:00	1.21359e+06	2167619102824280	0.0645528	1.15299e+08
2013-12-17 15:35:00	1.29641e+06	2167748995705730	0.0689582	1.15306e+08
2013-12-18 10:35:00	1.00493e+06	2167827701637670	0.0534537	1.1531e+08
2013-12-22 15:55:00	824276	2168161348578830	0.0438444	1.15328e+08
2013-12-24 15:40:00	763547	2168297821974260	0.0406142	1.15335e+08
2014-01-07 15:55:00	603822	2169125422381320	0.0321182	1.15379e+08
2014-01-20 11:20:00	777122	2169889567621680	0.0413363	1.1542e+08
2014-01-23 15:55:00	527381	2170069393253410	0.0280522	1.15429e+08
2014-01-24 10:55:00	598340	2170107892908100	0.0318266	1.15431e+08
2014-01-29 11:10:00	1.281e+06	2170514677059510	0.0681385	1.15453e+08
2014-02-11 10:40:00	646918	2171595662875210	0.0344105	1.1551e+08
2014-02-12 11:25:00	522990	2171647782247930	0.0278186	1.15513e+08
2014-02-17 15:50:00	1.16702e+06	2172026260493720	0.0620757	1.15533e+08
2014-02-18 10:50:00	743332	2172091594602920	0.0395389	1.15537e+08
2014-02-26 15:40:00	333196	2172473008284760	0.0177232	1.15557e+08
2014-02-27 10:40:00	418862	2172498728666040	0.0222799	1.15558e+08
2014-02-28 11:25:00	324899	2172531863228280	0.0172819	1.1556e+08
2014-03-07 15:35:00	331864	2172735394166700	0.0176523	1.15571e+08
2014-03-11 11:05:00	559824	2172882255252030	0.0297779	1.15579e+08
2014-03-13 10:55:00	1.13078e+06	2173027816329080	0.0601479	1.15587e+08
2014-03-14 15:40:00	1.27369e+06	2173152247418430	0.0677492	1.15593e+08
2014-03-16 15:30:00	837831	2173334048934550	0.0445655	1.15603e+08
2014-03-20 11:00:00	880851	2173617115777080	0.0468538	1.15618e+08
2014-03-21 15:50:00	1.44423e+06	2173737787340450	0.0768206	1.15624e+08
2014-03-27 11:05:00	844648	2174311493895490	0.0449281	1.15655e+08
2014-04-03 11:15:00	881398	2174833967860600	0.0468829	1.15683e+08
2014-04-11 10:25:00	653735	2175362207184190	0.0347732	1.15711e+08
2014-04-14 10:55:00	1.28712e+06	2175615488870710	0.0684639	1.15724e+08
2014-04-16 10:40:00	898897	2175803377097300	0.0478137	1.15734e+08
2014-04-22 15:50:00	795268	2176258260558150	0.0423015	1.15758e+08
2014-04-23 10:50:00	1.2779e+06	2176329163042410	0.0679736	1.15762e+08
2014-04-25 10:35:00	692206	2176498493990600	0.0368195	1.15771e+08
2014-04-26 11:20:00	1.50228e+06	2176596258391980	0.0799086	1.15776e+08
2014-05-04 10:30:00	942391	2177437469807650	0.0501272	1.15821e+08
2014-05-14 15:10:00	864776	2178233346135050	0.0459987	1.15863e+08
2014-05-23 11:00:00	572755	2178781476789700	0.0304657	1.15893e+08
2014-05-25 10:50:00	662765	2178887855076730	0.0352535	1.15898e+08
2014-05-30 11:05:00	636601	2179169102927170	0.0338618	1.15913e+08
2014-06-03 10:45:00	538197	2179371403142480	0.0286275	1.15924e+08
2014-06-15 11:05:00	636779	2179981215658280	0.0338712	1.15956e+08
2014-06-16 15:55:00	663913	2180048721590430	0.0353145	1.1596e+08
2014-07-20 15:40:00	393198	2181600930490550	0.0209148	1.16043e+08
2014-07-21 10:40:00	440592	2181629446102690	0.0234358	1.16044e+08
2014-07-29 15:35:00	574038	2181989081656390	0.0305339	1.16063e+08
2014-08-14 15:35:00	587293	2182791793086520	0.031239	1.16106e+08
2014-08-19 15:55:00	469105	2183020608763090	0.0249524	1.16118e+08
2014-08-30 15:35:00	583275	2183520068203540	0.0310253	1.16145e+08
2014-09-05 10:55:00	784773	2183863174667700	0.0417433	1.16163e+08
2014-09-08 11:25:00	959829	2184090845307200	0.0510548	1.16175e+08
2014-09-15 15:35:00	429245	2184521319609170	0.0228322	1.16198e+08
2014-09-17 15:25:00	567896	2184607173471820	0.0302072	1.16203e+08
2014-09-18 16:05:00	574697	2184657904612810	0.030569	1.16205e+08
2014-10-10 15:30:00	1.07663e+06	2186225594769390	0.0572677	1.16289e+08
2014-11-01 10:50:00	742948	2187939639436120	0.0395185	1.1638e+08
2014-11-22 11:05:00	1.00872e+06	2189529537939170	0.0536552	1.16464e+08
2014-11-27 15:30:00	1.3323e+06	2190053809370820	0.0708672	1.16492e+08
2014-11-29 01:35:00	2.26966e+06	2190274789809560	0.120727	1.16504e+08
2014-12-09 15:55:00	679446	2191624890607610	0.0361407	1.16576e+08
2014-12-11 15:40:00	537096	2191729452361210	0.0285689	1.16581e+08
2014-12-15 01:35:00	761551	2191920937780630	0.040508	1.16592e+08
2014-12-29 15:30:00	535082	2192737622017100	0.0284618	1.16635e+08
2015-01-04 10:50:00	446481	2192983797960120	0.023749	1.16648e+08
2015-01-12 15:40:00	586823	2193349897325350	0.031214	1.16668e+08
2015-01-19 15:50:00	919894	2193805980432080	0.0489305	1.16692e+08
2015-01-21 15:35:00	416869	2193920875188190	0.0221739	1.16698e+08
2015-01-26 15:55:00	501561	2194119807142140	0.0266788	1.16709e+08
2015-01-27 10:55:00	425655	2194151517928370	0.0226412	1.1671e+08
2015-01-31 10:30:00	414912	2194296137479280	0.0220698	1.16718e+08
2015-02-04 15:50:00	824493	2194522204961130	0.043856	1.1673e+08
2015-02-05 10:50:00	524256	2194568332166660	0.027886	1.16732e+08
2015-02-19 11:00:00	760488	2195345730755550	0.0404515	1.16774e+08
2015-02-21 10:50:00	471653	2195451818071950	0.0250879	1.16779e+08
2015-02-22 15:35:00	498305	2195502013369930	0.0265056	1.16782e+08
2015-02-24 15:25:00	447099	2195583412652240	0.0237819	1.16786e+08
2015-02-27 15:55:00	605301	2195720750913510	0.0321969	1.16794e+08
2015-03-01 15:40:00	684605	2195831618328820	0.0364151	1.168e+08
2015-03-07 11:00:00	622557	2196159454491410	0.0331147	1.16817e+08
2015-03-10 15:35:00	753921	2196349202049610	0.0401022	1.16827e+08
2015-03-16 10:55:00	539001	2196673467049490	0.0286703	1.16844e+08
2015-03-17 15:40:00	498365	2196727150764180	0.0265088	1.16847e+08
2015-03-18 10:40:00	437496	2196759157217220	0.0232711	1.16849e+08
2015-03-24 15:50:00	636295	2197047470089170	0.0338455	1.16864e+08
2015-03-25 10:50:00	687545	2197092745418770	0.0365715	1.16867e+08
2015-03-26 15:35:00	1.03735e+06	2197182008504330	0.055178	1.16871e+08
2015-04-03 10:40:00	828852	2197810450560390	0.0440879	1.16905e+08
2015-04-12 10:35:00	513681	2198332226084290	0.0273235	1.16933e+08
2015-04-15 11:05:00	1.10764e+06	2198543809030740	0.0589172	1.16944e+08
2015-04-16 15:55:00	446707	2198624479853310	0.023761	1.16948e+08
2015-04-23 16:00:00	422185	2198887362997280	0.0224566	1.16962e+08
2015-04-27 15:35:00	645524	2199071062206780	0.0343364	1.16972e+08
2015-05-01 11:05:00	981996	2199339114749440	0.0522338	1.16986e+08
2015-05-02 15:55:00	823991	2199432845508230	0.0438293	1.16991e+08
2015-05-04 15:40:00	432603	2199540849779500	0.0230108	1.16997e+08
2015-05-05 10:40:00	654261	2199578020518130	0.0348011	1.16999e+08
2015-05-15 15:25:00	595019	2200128390615170	0.0316499	1.17028e+08
2015-05-17 11:05:00	1.07075e+06	2200259320278900	0.0569549	1.17035e+08
2015-05-19 10:55:00	417857	2200387489577790	0.0222264	1.17042e+08
2015-06-04 10:55:00	916310	2201309665276050	0.0487399	1.17091e+08
2015-06-06 10:45:00	1.49066e+06	2201516904924770	0.0792902	1.17102e+08
2015-06-09 11:15:00	414689	2201765552351840	0.0220579	1.17115e+08
2015-06-17 16:05:00	483435	2202083757661720	0.0257146	1.17132e+08
2015-07-02 11:20:00	900346	2202968616078230	0.0478907	1.17179e+08
2015-07-21 10:15:00	876319	2204423438018510	0.0466127	1.17257e+08
2015-08-05 11:10:00	691467	2205441950225050	0.0367802	1.17311e+08
2015-08-05 15:10:00	606783	2205451297625060	0.0322757	1.17311e+08
2015-08-12 11:15:00	651599	2205822960866560	0.0346595	1.17331e+08
2015-08-17 15:35:00	883299	2206166471084850	0.046984	1.17349e+08
2015-08-25 10:45:00	538447	2206645457060810	0.0286408	1.17375e+08
2015-09-02 15:35:00	474607	2207004381902800	0.0252451	1.17394e+08
2015-09-09 15:40:00	821892	2207396637618560	0.0437177	1.17415e+08
2015-09-16 15:45:00	1.07684e+06	2207971098797290	0.0572787	1.17445e+08
2015-09-17 10:50:00	703760	2208032262399790	0.0374341	1.17449e+08
2015-09-26 10:40:00	625388	2208548636396260	0.0332653	1.17476e+08
2015-09-29 11:15:00	751976	2208728589011190	0.0399987	1.17486e+08
2015-10-09 15:55:00	1.01707e+06	2209507678164600	0.0540996	1.17527e+08
2015-10-10 10:55:00	1.178e+06	2209582749769650	0.0626598	1.17531e+08
2015-10-24 11:05:00	975951	2210886107471640	0.0519123	1.176e+08
2015-10-28 10:40:00	814153	2211194094797290	0.043306	1.17617e+08
2015-11-07 11:20:00	735850	2211865556254740	0.039141	1.17652e+08
2015-11-07 15:25:00	742893	2211876425018220	0.0395156	1.17653e+08
2015-11-15 10:30:00	444215	2212276183481510	0.0236284	1.17674e+08
2015-11-23 11:20:00	863171	2212729977008890	0.0459133	1.17698e+08
2015-11-25 11:05:00	848304	2212877078321280	0.0451226	1.17706e+08
2015-11-29 10:40:00	860622	2213171099125340	0.0457778	1.17722e+08
2015-12-05 02:20:00	3.54768e+06	2214247606112090	0.188706	1.17779e+08
2015-12-07 15:35:00	697866	2214715677387660	0.0371205	1.17804e+08
2015-12-09 15:25:00	579628	2214825669637060	0.0308313	1.1781e+08
2015-12-11 11:05:00	563571	2214915525072650	0.0299772	1.17815e+08
2015-12-12 15:55:00	541135	2214972859297120	0.0287838	1.17818e+08
2015-12-13 10:55:00	609452	2215012209385490	0.0324177	1.1782e+08
2015-12-16 15:30:00	569618	2215174744304800	0.0302989	1.17828e+08
2015-12-18 11:15:00	568331	2215264357842760	0.0302304	1.17833e+08
2015-12-21 15:45:00	631976	2215429640076440	0.0336157	1.17842e+08
2015-12-24 10:35:00	840228	2215606746192110	0.044693	1.17851e+08
2015-12-25 11:20:00	366507	2215660506227480	0.019495	1.17854e+08
2015-12-31 10:40:00	623742	2215915990371990	0.0331778	1.17868e+08
2016-01-01 11:25:00	821889	2215980393226220	0.0437175	1.17871e+08
2016-01-01 15:30:00	546791	2215990453019590	0.0290846	1.17872e+08
2016-01-05 11:00:00	723633	2216199691827610	0.0384911	1.17883e+08
2016-01-07 10:50:00	393204	2216295851514970	0.0209151	1.17888e+08
2016-01-18 16:10:00	501206	2216729461729690	0.0266599	1.17911e+08
2016-01-20 16:00:00	439146	2216810426092130	0.0233588	1.17915e+08
2016-01-30 10:55:00	960148	2217402117558600	0.0510717	1.17947e+08
2016-02-03 10:30:00	282249	2217615871973670	0.0150133	1.17958e+08
2016-02-06 11:00:00	778878	2217754349105060	0.0414297	1.17966e+08
2016-02-11 15:25:00	665081	2218077723839820	0.0353767	1.17983e+08
2016-02-12 16:05:00	996941	2218151517644830	0.0530288	1.17987e+08
2016-02-27 11:20:00	250869	2218949430237250	0.0133441	1.18029e+08
2016-03-11 10:50:00	675844	2219469038225130	0.0359491	1.18057e+08
2016-03-14 11:20:00	925562	2219678021676790	0.049232	1.18068e+08
2016-03-23 15:15:00	502612	2220243364328540	0.0267347	1.18098e+08
2016-03-28 11:30:00	669952	2220488723351240	0.0356358	1.18111e+08
2016-03-28 15:35:00	919047	2220500402499290	0.0488855	1.18112e+08
2016-03-31 16:05:00	811919	2220726293668790	0.0431872	1.18124e+08
2016-04-01 11:05:00	766917	2220780289861230	0.0407934	1.18127e+08
2016-04-02 15:55:00	639558	2220853285905000	0.0340191	1.1813e+08
2016-04-03 10:55:00	785519	2220902023558970	0.0417829	1.18133e+08
2016-04-06 11:25:00	559175	2221077506181890	0.0297433	1.18142e+08
2016-04-10 11:00:00	542153	2221266989667510	0.0288379	1.18152e+08
2016-04-12 10:50:00	761567	2221379239985020	0.0405089	1.18158e+08
2016-04-15 11:20:00	824521	2221586224525620	0.0438575	1.18169e+08
2016-04-15 15:25:00	653520	2221597088129810	0.0347617	1.1817e+08
2016-04-27 15:50:00	904042	2222405696486440	0.0480873	1.18213e+08
2016-04-28 10:50:00	1.7726e+06	2222497237741310	0.0942874	1.18218e+08
2016-04-29 15:35:00	1.20686e+06	2222651424820260	0.0641945	1.18226e+08
2016-05-03 11:05:00	467727	2222927228857530	0.0248791	1.18241e+08
2016-05-12 11:00:00	1.00487e+06	2223499555314880	0.0534508	1.18271e+08
2016-05-13 15:50:00	988532	2223603013126340	0.0525815	1.18277e+08
2016-06-08 10:45:00	896137	2225702628919600	0.0476669	1.18388e+08
2016-06-19 16:05:00	573466	2226415092264500	0.0305035	1.18426e+08
2016-06-22 10:55:00	439558	2226536958990850	0.0233807	1.18433e+08
2016-07-03 10:35:00	602227	2227031389837410	0.0320333	1.18459e+08
2016-07-21 10:25:00	696706	2228041050031500	0.0370588	1.18513e+08
2016-07-27 15:30:00	770091	2228434665025370	0.0409623	1.18534e+08
2016-08-22 16:05:00	434790	2229789252655870	0.0231271	1.18606e+08
2016-09-03 10:50:00	535437	2230283049780630	0.0284807	1.18632e+08
2016-09-22 11:20:00	676345	2231278771229550	0.0359758	1.18685e+08
2016-10-01 11:15:00	728909	2231824923198390	0.0387718	1.18714e+08
2016-10-03 11:00:00	714291	2231948966267950	0.0379942	1.18721e+08
2016-10-04 15:45:00	1.12855e+06	2232044333177100	0.0600291	1.18726e+08
2016-10-06 15:35:00	1.26592e+06	2232250497189410	0.0673364	1.18737e+08
2016-10-13 15:40:00	745195	2232858961193700	0.039638	1.18769e+08
2016-10-14 10:40:00	1.23916e+06	2232926826246680	0.065913	1.18773e+08
2016-10-17 15:15:00	1.12484e+06	2233252704346390	0.059832	1.1879e+08
2016-10-18 16:00:00	765865	2233336935309230	0.0407375	1.18795e+08
2016-10-28 10:55:00	664062	2233941579818490	0.0353224	1.18827e+08
2016-11-04 11:00:00	1.3057e+06	2234537531236520	0.0694521	1.18858e+08
2016-11-11 11:05:00	641483	2235126651397810	0.0341214	1.1889e+08
2016-11-15 10:40:00	518499	2235326226333700	0.0275797	1.189e+08
2016-11-18 11:15:00	601794	2235472592598250	0.0320103	1.18908e+08
2016-11-20 11:00:00	1.10385e+06	2235619192420140	0.0587153	1.18916e+08
2016-11-30 15:40:00	1.25805e+06	2236659372137410	0.0669176	1.18971e+08
2016-12-04 11:15:00	1.24769e+06	2237072444001610	0.0663667	1.18993e+08
2016-12-05 16:00:00	1.59709e+06	2237219661344290	0.0849514	1.19001e+08
2016-12-10 10:35:00	2.24202e+06	2238011477075230	0.119256	1.19043e+08
2016-12-12 16:05:00	5.69588e+07	2243712513452610	3.02972	1.19346e+08
2016-12-13 11:05:00	4.24539e+07	2247112427852530	2.25819	1.19527e+08
2016-12-15 10:55:00	5.44982e+07	2255460007117600	2.89884	1.19971e+08
2016-12-18 11:25:00	2.05397e+07	2265252455793340	1.09254	1.20492e+08
2016-12-19 16:10:00	3.20316e+07	2267973019236110	1.70381	1.20637e+08
2016-12-20 11:15:00	1.75193e+07	2269675091054920	0.931877	1.20727e+08
2016-12-21 16:00:00	6.69805e+06	2270928338232590	0.356279	1.20794e+08
2016-12-22 15:05:00	1.06303e+06	2271250811094150	0.0565442	1.20811e+08
2016-12-23 11:45:00	1.55233e+06	2271348102606820	0.0825708	1.20816e+08
2016-12-23 15:45:00	2.22189e+06	2271375277025070	0.118186	1.20818e+08
2016-12-25 11:30:00	2.07324e+06	2271713518786670	0.110279	1.20836e+08
2016-12-26 10:35:00	2.25342e+06	2271893291440060	0.119863	1.20845e+08
2016-12-27 11:20:00	1.84036e+06	2272075669466290	0.0978917	1.20855e+08
2016-12-27 15:25:00	1.50198e+06	2272100235721270	0.0798927	1.20856e+08
2016-12-30 15:55:00	920085	2272416315552810	0.0489407	1.20873e+08
2016-12-31 10:55:00	625307	2272469167951640	0.033261	1.20876e+08
2017-01-06 00:40:00	3.25156e+06	2273402522977910	0.172955	1.20926e+08
2017-01-14 11:05:00	1.1922e+06	2275021607232590	0.0634151	1.21012e+08
2017-01-17 15:40:00	708839	2275283666022860	0.0377042	1.21026e+08
2017-01-19 11:25:00	636471	2275389609204550	0.0338548	1.21031e+08
2017-01-19 15:30:00	859648	2275400605680800	0.045726	1.21032e+08
2017-01-20 16:10:00	579680	2275464511850010	0.030834	1.21035e+08
2017-01-23 11:00:00	982750	2275652472145100	0.0522739	1.21045e+08
2017-01-25 10:50:00	737778	2275800609629040	0.0392435	1.21053e+08
2017-01-27 10:35:00	872070	2275938976060030	0.0463867	1.21061e+08
2017-01-28 15:25:00	1.39736e+06	2276056759265050	0.0743275	1.21067e+08
2017-01-31 15:55:00	2.9129e+06	2276619247321900	0.154941	1.21097e+08
2017-02-11 11:30:00	2.90722e+06	2279338699047150	0.15464	1.21241e+08
2017-02-11 15:35:00	3.86671e+06	2279388487483860	0.205676	1.21244e+08
2017-02-12 16:20:00	4.43821e+06	2279758471821800	0.236075	1.21264e+08
2017-02-13 11:20:00	3.52206e+06	2280030712946910	0.187343	1.21278e+08
2017-02-14 12:00:00	1.4109e+07	2280813531956370	0.750479	1.2132e+08
2017-02-16 15:55:00	1.75242e+06	2282295781860650	0.0932138	1.21399e+08
2017-02-17 10:55:00	1.86817e+06	2282419605956970	0.0993707	1.21405e+08
2017-03-09 10:30:00	5.27353e+07	2329556036572670	2.80507	1.23913e+08
2017-03-09 16:10:00	1.08663e+08	2331202294661210	5.77992	1.24e+08
2017-03-12 11:00:00	1.30324e+07	2345842198232370	0.693212	1.24779e+08
2017-03-14 10:50:00	1.01097e+07	2347834736496950	0.537753	1.24885e+08
2017-03-15 11:30:00	4.56257e+06	2348486187559040	0.24269	1.24919e+08
2017-03-15 15:35:00	7.49632e+06	2348574820391680	0.39874	1.24924e+08
2017-03-26 15:15:00	7.32837e+06	2355610615811290	0.389807	1.25298e+08
2017-03-27 16:00:00	5.18626e+06	2356168142736590	0.275865	1.25328e+08
2017-03-29 10:05:00	1.80368e+06	2356697631352850	0.0959406	1.25356e+08
2017-03-29 15:50:00	2.80396e+06	2356745320447080	0.149147	1.25359e+08
2017-03-31 15:35:00	6.17113e+06	2357516729109060	0.328252	1.254e+08
2017-04-02 11:20:00	6.01963e+06	2358476751078640	0.320193	1.25451e+08
2017-04-03 16:05:00	1.59728e+06	2358870925859210	0.0849615	1.25472e+08
2017-04-04 11:05:00	1.55428e+06	2358978709011010	0.0826743	1.25478e+08
2017-04-04 15:10:00	861869	2358996467685610	0.0458441	1.25479e+08
2017-04-09 11:25:00	2.04499e+06	2359604728998340	0.108776	1.25511e+08
2017-04-10 10:30:00	2.55625e+06	2359795910733810	0.135971	1.25521e+08
2017-04-12 10:15:00	5.5593e+06	2360493441878270	0.295707	1.25558e+08
2017-04-12 16:00:00	6.18793e+06	2360615025673430	0.329145	1.25565e+08
2017-04-21 15:55:00	3.86175e+06	2364520833433190	0.205412	1.25772e+08
2017-04-22 10:55:00	3.79748e+06	2364782778987880	0.201994	1.25786e+08
2017-04-25 11:25:00	4.15139e+06	2365820106400240	0.220819	1.25841e+08
2017-04-25 15:30:00	4.04366e+06	2365880340020510	0.215088	1.25845e+08
2017-04-27 11:15:00	3.35071e+06	2366462646579130	0.178229	1.25876e+08
2017-04-29 11:00:00	1.96228e+06	2366919298197340	0.104377	1.259e+08
2017-05-04 11:20:00	2.09026e+06	2367797078290990	0.111184	1.25947e+08
2017-05-08 10:55:00	2.74695e+06	2368629319287820	0.146114	1.25991e+08
2017-05-13 15:15:00	2.46645e+06	2369796076534970	0.131194	1.26053e+08
2017-05-16 15:45:00	1.91371e+06	2370367686500170	0.101793	1.26083e+08
2017-05-17 10:50:00	3.34531e+06	2370548333869100	0.177942	1.26093e+08
2017-05-25 15:40:00	2.17642e+06	2372504685519000	0.115767	1.26197e+08
2017-05-26 10:40:00	2.43306e+06	2372662329934990	0.129418	1.26205e+08
2017-05-27 15:30:00	1.51465e+06	2372867216334460	0.0805667	1.26216e+08
2017-05-29 11:15:00	1.2647e+06	2373086090133830	0.0672711	1.26228e+08
2017-05-29 15:15:00	1.58855e+06	2373106633542270	0.0844976	1.26229e+08
2017-05-31 11:00:00	2.73472e+06	2373447091272350	0.145464	1.26247e+08
2017-06-01 15:45:00	982238	2373639443751380	0.0522467	1.26257e+08
2017-06-03 15:35:00	1.29953e+06	2373835904014820	0.069124	1.26268e+08
2017-06-09 10:55:00	2.44096e+06	2374774018676600	0.129838	1.26318e+08
2017-06-14 11:15:00	4.63349e+06	2376306345268680	0.246462	1.26399e+08
2017-06-17 15:45:00	8.52773e+06	2378118646164120	0.453603	1.26496e+08
2017-06-18 16:30:00	3.05381e+07	2379859028654570	1.62437	1.26588e+08
2017-06-19 11:30:00	2.77368e+07	2381852028963500	1.47536	1.26694e+08
2017-06-21 11:20:00	3.5141e+07	2387265806079870	1.8692	1.26982e+08
2017-06-21 15:25:00	2.48732e+07	2387706910654480	1.32304	1.27006e+08
2017-06-22 16:05:00	1.60703e+07	2389524803829140	0.854805	1.27102e+08
2017-06-23 11:05:00	2.50014e+07	2390929456852220	1.32986	1.27177e+08
2017-06-24 10:10:00	1.76579e+07	2392701948958370	0.939248	1.27271e+08
2017-06-24 15:55:00	2.8871e+07	2393183522906810	1.53569	1.27297e+08
2017-06-25 15:00:00	2.0122e+07	2395219183807340	1.07032	1.27405e+08
2017-06-26 11:35:00	2.22211e+07	2396787997618240	1.18198	1.27489e+08
2017-06-26 15:40:00	3.55627e+07	2397212708468440	1.89163	1.27511e+08
2017-06-29 10:30:00	1.92138e+07	2403802317502750	1.02201	1.27862e+08
2017-06-30 11:15:00	1.51507e+07	2405333255512350	0.805887	1.27943e+08
2017-06-30 15:15:00	1.35319e+07	2405539770355670	0.719784	1.27954e+08
2017-07-01 16:00:00	1.96308e+07	2407017169036420	1.04419	1.28033e+08
2017-07-02 11:00:00	1.67338e+07	2408260837290550	0.890096	1.28099e+08
2017-07-05 11:30:00	1.11496e+07	2411899624226830	0.593065	1.28293e+08
2017-07-06 10:35:00	1.91121e+07	2413156997497370	1.0166	1.28359e+08
2017-07-07 11:20:00	1.72709e+07	2414777860661070	0.918667	1.28446e+08
2017-07-07 15:25:00	1.41847e+07	2415009059923070	0.754508	1.28458e+08
2017-07-11 10:55:00	1.26233e+07	2419424343902680	0.671452	1.28693e+08
2017-07-12 10:00:00	8.34128e+06	2420295422290140	0.443685	1.28739e+08
2017-07-12 11:35:00	1.29414e+07	2420356077859510	0.688371	1.28742e+08
2017-07-14 15:30:00	8.10955e+06	2422323286191580	0.431359	1.28847e+08
2017-07-17 16:00:00	1.75752e+07	2425675151747620	0.934854	1.29025e+08
2017-07-18 11:00:00	1.63307e+07	2426834734610460	0.868653	1.29087e+08
2017-07-18 15:05:00	8.6706e+06	2427018494056650	0.461202	1.29097e+08
2017-07-19 10:05:00	4.13231e+06	2427456353446890	0.219804	1.2912e+08
2017-07-22 10:35:00	1.10536e+07	2429438114084950	0.587957	1.29225e+08
2017-07-23 11:20:00	1.13997e+07	2430438409275410	0.606368	1.29279e+08
2017-07-23 15:25:00	1.00195e+07	2430595840694320	0.532953	1.29287e+08
2017-07-27 10:55:00	4.70841e+06	2433021530717610	0.250447	1.29416e+08
2017-07-28 15:40:00	1.24246e+07	2433908163522940	0.660883	1.29463e+08
2017-08-01 11:15:00	9.76575e+06	2437566241627120	0.519455	1.29658e+08
2017-08-03 11:00:00	1.09014e+07	2439342586930090	0.579864	1.29752e+08
2017-08-04 15:45:00	1.13148e+07	2440492277443140	0.601851	1.29813e+08
2017-08-07 10:35:00	1.01731e+07	2443077268423250	0.541121	1.29951e+08
2017-08-08 11:20:00	8.87567e+06	2443925889876970	0.47211	1.29996e+08
2017-08-09 16:05:00	9.15065e+06	2444858751733490	0.486737	1.30046e+08
2017-08-10 11:05:00	7.79623e+06	2445438335173070	0.414693	1.30077e+08
2017-08-10 15:10:00	5.21371e+06	2445533958244780	0.277325	1.30082e+08
2017-08-11 10:10:00	4.4543e+06	2445864604209620	0.236931	1.30099e+08
2017-08-16 16:10:00	9.25842e+06	2448974650900240	0.492469	1.30265e+08
2017-08-17 11:15:00	8.09161e+06	2449570624574340	0.430405	1.30296e+08
2017-08-18 10:20:00	8.38488e+06	2450255222773850	0.446004	1.30333e+08
2017-08-18 16:00:00	1.1579e+07	2450458853915000	0.615902	1.30344e+08
2017-08-19 11:00:00	9.81869e+06	2451190653257100	0.522271	1.30382e+08
2017-08-19 15:05:00	8.02856e+06	2451321830538200	0.427051	1.30389e+08
2017-08-20 11:45:00	5.96277e+06	2451842307994660	0.317168	1.30417e+08
2017-08-20 15:45:00	9.19264e+06	2451951426929580	0.48897	1.30423e+08
2017-08-21 10:50:00	6.75523e+06	2452499236145990	0.35932	1.30452e+08
2017-08-22 23:25:00	9.15164e+06	2453546703403370	0.48679	1.30508e+08
2017-08-24 15:25:00	7.66872e+06	2454757769876550	0.407911	1.30572e+08
2017-08-25 10:25:00	6.56546e+06	2455244579001100	0.349227	1.30598e+08
2017-08-25 16:05:00	1.06623e+07	2455420301890550	0.567142	1.30607e+08
2017-08-29 15:40:00	7.191e+06	2458491958096790	0.3825	1.30771e+08
2017-09-03 10:20:00	2.39259e+06	2460470011902730	0.127266	1.30876e+08
2017-09-03 16:00:00	4.90097e+06	2460544406270690	0.26069	1.3088e+08
2017-09-07 11:30:00	5.85988e+06	2462316718635640	0.311696	1.30974e+08
2017-09-07 15:35:00	6.56448e+06	2462408037676540	0.349175	1.30979e+08
2017-09-08 10:35:00	5.11657e+06	2462807529711490	0.272158	1.31e+08
2017-09-09 11:20:00	4.30079e+06	2463227073295180	0.228766	1.31023e+08
2017-09-12 15:55:00	7.06165e+06	2464793385945600	0.37562	1.31106e+08
2017-09-13 10:55:00	5.76337e+06	2465232001640910	0.306562	1.31129e+08
2017-09-14 15:40:00	4.1477e+06	2465744899245610	0.220622	1.31157e+08
2017-09-15 10:40:00	4.49651e+06	2466040530948630	0.239176	1.31172e+08
2017-09-16 15:30:00	4.61079e+06	2466513199895710	0.245255	1.31198e+08
2017-09-17 16:10:00	4.08636e+06	2466899353754860	0.21736	1.31218e+08
2017-09-18 11:15:00	3.59999e+06	2467163380037160	0.191489	1.31232e+08
2017-09-18 15:15:00	2.31542e+06	2467205971018340	0.123161	1.31234e+08
2017-09-23 15:35:00	3.04865e+06	2468367828591700	0.162162	1.31296e+08
2017-09-25 15:25:00	3.43136e+06	2468925757514210	0.182519	1.31326e+08
2017-09-26 10:25:00	4.54855e+06	2469198670540890	0.241944	1.3134e+08
2017-09-26 16:05:00	6.36581e+06	2469309996989280	0.338607	1.31346e+08
2017-09-27 11:05:00	7.49061e+06	2469783886672080	0.398437	1.31371e+08
2017-09-27 15:10:00	6.07833e+06	2469883618385270	0.323315	1.31377e+08
2017-10-05 10:20:00	2.64117e+06	2472821216854190	0.140488	1.31533e+08
2017-10-07 15:45:00	3.16695e+06	2473379667731380	0.168455	1.31563e+08
2017-10-17 10:40:00	2.00579e+06	2475566960019870	0.106691	1.31679e+08
2017-10-18 11:25:00	3.00488e+06	2475790185405450	0.159834	1.31691e+08
2017-10-20 11:15:00	2.93334e+06	2476301466403200	0.156029	1.31718e+08
2017-10-20 15:15:00	2.2726e+06	2476338949148840	0.120883	1.3172e+08
2017-10-22 11:00:00	5.92356e+06	2476984396422710	0.315083	1.31754e+08
2017-10-25 11:30:00	4.7959e+06	2478383285364610	0.255101	1.31829e+08
2017-10-28 10:25:00	4.85548e+06	2479615284273120	0.25827	1.31894e+08
2017-10-28 16:05:00	6.56352e+06	2479731758153520	0.349124	1.31901e+08
2017-11-01 15:40:00	2.58832e+06	2481306332872050	0.137677	1.31984e+08
2017-11-03 15:30:00	4.9213e+06	2481952910988090	0.261771	1.32019e+08
2017-11-06 16:00:00	2.51829e+06	2482923776747310	0.133951	1.3207e+08
2017-11-08 15:45:00	3.62603e+06	2483451880866450	0.192874	1.32099e+08
2017-11-10 15:35:00	1.75492e+06	2483915180328830	0.0933466	1.32123e+08
2017-11-11 10:35:00	3.96053e+06	2484110648675120	0.210667	1.32134e+08
2017-11-17 15:40:00	1.59337e+06	2485601037780090	0.0847536	1.32213e+08
2017-11-26 15:35:00	1.79163e+06	2486916617512410	0.0952996	1.32283e+08
2017-11-29 10:25:00	3.13483e+06	2487509271410080	0.166747	1.32314e+08
2017-11-29 16:05:00	2.04448e+06	2487562100442200	0.108749	1.32317e+08
2017-12-04 10:40:00	1.7632e+06	2488347435008820	0.0937873	1.32359e+08
2017-12-05 11:25:00	955040	2488468532594350	0.0508	1.32365e+08
2017-12-05 15:30:00	567937	2488479726475080	0.0302094	1.32366e+08
2017-12-14 11:20:00	1.69423e+06	2489342289908380	0.0901185	1.32412e+08
2017-12-14 15:25:00	1.07794e+06	2489362665312200	0.057337	1.32413e+08
2017-12-16 15:10:00	1.21938e+06	2489560119659490	0.0648606	1.32423e+08
2017-12-19 15:40:00	4.15866e+06	2490261954057430	0.221205	1.32461e+08
2017-12-21 09:45:00	1.06652e+07	2491384862797660	0.567299	1.3252e+08
2017-12-21 11:25:00	1.19433e+07	2491452688479550	0.635284	1.32524e+08
2017-12-22 02:45:00	1.30879e+07	2492143551092250	0.696165	1.32561e+08
2017-12-22 10:30:00	1.27125e+07	2492503466870170	0.676197	1.3258e+08
2017-12-22 16:10:00	1.12993e+07	2492748387128710	0.601026	1.32593e+08
2017-12-23 11:15:00	3.00844e+06	2493239857500530	0.160023	1.32619e+08
2017-12-24 16:00:00	5.0662e+06	2493657720006700	0.269479	1.32641e+08
2017-12-25 15:05:00	3.12762e+06	2493998173079490	0.166363	1.32659e+08
2017-12-30 11:20:00	5.74098e+06	2495853928110370	0.305371	1.32758e+08
2017-12-31 10:25:00	6.28391e+06	2496353562652370	0.334251	1.32785e+08
2017-12-31 16:05:00	6.42283e+06	2496483171459510	0.34164	1.32792e+08
2018-01-01 11:05:00	4.80756e+06	2496867250880400	0.255721	1.32812e+08
2018-01-01 15:10:00	6.05929e+06	2496947122258820	0.322303	1.32816e+08
2018-01-02 15:55:00	6.08942e+06	2497488347588410	0.323906	1.32845e+08
2018-01-03 10:55:00	4.55994e+06	2497852555793650	0.24255	1.32864e+08
2018-01-04 11:35:00	4.72572e+06	2498264839074500	0.251368	1.32886e+08
2018-01-04 15:40:00	6.10141e+06	2498344418507800	0.324543	1.32891e+08
2018-01-07 10:30:00	4.55232e+06	2499626062891060	0.242145	1.32959e+08
2018-01-08 11:15:00	5.15476e+06	2500058513250730	0.274189	1.32982e+08
2018-01-09 10:20:00	4.76593e+06	2500470717732160	0.253507	1.33004e+08
2018-01-09 16:00:00	6.41599e+06	2500584773330850	0.341276	1.3301e+08
2018-01-11 10:05:00	3.09006e+06	2501304856524330	0.164365	1.33048e+08
2018-01-14 10:35:00	3.07687e+06	2502109640486270	0.163663	1.33091e+08
2018-01-15 11:20:00	2.754e+06	2502369405847770	0.146489	1.33105e+08
2018-01-18 11:50:00	3.90382e+06	2503238251953970	0.20765	1.33151e+08
2018-01-18 15:55:00	5.85253e+06	2503309961165770	0.311305	1.33155e+08
2018-01-23 10:30:00	1.06101e+06	2504735878560870	0.0564365	1.33231e+08
2018-01-23 16:10:00	1.08346e+06	2504757752154790	0.0576311	1.33232e+08
2018-02-01 23:55:00	2.53922e+06	2506216789705440	0.135065	1.33309e+08
2018-02-02 11:05:00	3.72794e+06	2506342759663970	0.198295	1.33316e+08
2018-02-03 15:55:00	5.32035e+06	2506812365608090	0.282997	1.33341e+08
2018-02-04 10:55:00	2.67826e+06	2507085917887690	0.142461	1.33356e+08
2018-02-04 15:00:00	2.07178e+06	2507120830672910	0.110201	1.33357e+08
2018-02-11 11:00:00	1.3782e+06	2508139264392010	0.0733084	1.33412e+08
2018-02-11 15:05:00	811807	2508155360932280	0.0431812	1.33413e+08
2018-02-15 10:35:00	1.44242e+06	2508526631635840	0.0767243	1.33432e+08
2018-02-18 11:05:00	1.09881e+06	2508858261621080	0.0584473	1.3345e+08
2018-02-18 15:10:00	2.18909e+06	2508882427692240	0.116441	1.33451e+08
2018-02-20 15:00:00	820543	2509141557244140	0.0436459	1.33465e+08
2018-02-20 16:35:00	560820	2509145494128660	0.0298309	1.33465e+08
2018-02-26 16:00:00	1.70374e+06	2509730089682860	0.0906243	1.33496e+08
2018-03-04 15:25:00	1.60061e+06	2510583107382700	0.0851389	1.33542e+08
2018-03-06 11:05:00	2.63446e+06	2510915983680400	0.140131	1.33559e+08
2018-03-11 11:25:00	1.01384e+06	2511706204054110	0.0539275	1.33601e+08
2018-03-11 15:30:00	1.17422e+06	2511722286312740	0.0624588	1.33602e+08
2018-03-13 11:15:00	1.6052e+06	2511941165941820	0.0853829	1.33614e+08
2018-03-14 10:20:00	2.10494e+06	2512095322028550	0.111965	1.33622e+08
2018-03-18 15:35:00	1.09746e+06	2512678958231020	0.0583754	1.33653e+08
2018-03-20 15:25:00	652983	2512829671191150	0.0347331	1.33661e+08
2018-03-21 16:05:00	600945	2512885345593560	0.0319652	1.33664e+08
2018-03-23 10:10:00	626263	2512978306590920	0.0333118	1.33669e+08
2018-03-24 10:55:00	2.80308e+06	2513131083987440	0.1491	1.33677e+08
2018-03-24 15:00:00	1.97894e+06	2513166231844900	0.105263	1.33679e+08
2018-03-26 10:40:00	2.8558e+06	2513546242355770	0.151904	1.33699e+08
2018-03-27 11:25:00	3.49289e+06	2513829076595740	0.185792	1.33714e+08
2018-03-27 15:30:00	3.1755e+06	2513878089243760	0.168909	1.33717e+08
2018-03-30 10:20:00	2.09958e+06	2514512680898000	0.11168	1.33751e+08
2018-04-03 11:30:00	1.81084e+06	2515196613313500	0.0963213	1.33787e+08
2018-04-06 16:05:00	1.60554e+06	2515667561962670	0.0854013	1.33812e+08
2018-04-10 15:40:00	1.48353e+06	2516199037088660	0.0789112	1.3384e+08
2018-04-12 11:25:00	3.94189e+06	2516626288685260	0.209675	1.33863e+08
2018-04-15 16:00:00	3.71378e+06	2517681622994000	0.197542	1.33919e+08
2018-04-16 11:00:00	3.57595e+06	2517930932017470	0.19021	1.33932e+08
2018-04-17 11:45:00	1.19393e+06	2518143430225610	0.0635068	1.33944e+08
2018-04-17 15:50:00	1.12575e+06	2518160479860710	0.0598803	1.33945e+08
2018-04-23 15:10:00	2.83139e+06	2519181420949800	0.150606	1.33999e+08
2018-04-24 10:10:00	3.58584e+06	2519400890010490	0.190736	1.34011e+08
2018-04-24 15:55:00	3.69165e+06	2519476211985960	0.196364	1.34015e+08
2018-04-25 10:55:00	2.35045e+06	2519682851605330	0.125024	1.34026e+08
2018-04-30 11:15:00	3.21416e+06	2520888144980840	0.170966	1.3409e+08
2018-05-04 10:50:00	3.18984e+06	2521989953550200	0.169673	1.34148e+08
2018-05-05 15:35:00	2.80741e+06	2522300311364550	0.14933	1.34165e+08
2018-05-07 11:20:00	4.15431e+06	2522848546959940	0.220974	1.34194e+08
2018-05-10 15:55:00	2.44008e+06	2523757583837440	0.129791	1.34242e+08
2018-05-11 10:55:00	4.56466e+06	2523997145725270	0.242801	1.34255e+08
2018-05-13 10:45:00	4.77125e+06	2524800967207810	0.25379	1.34298e+08
2018-05-14 00:15:00	3.42974e+06	2525000251145070	0.182433	1.34309e+08
2018-05-14 15:30:00	2.49839e+06	2525162978237000	0.132893	1.34317e+08
2018-05-15 10:30:00	3.45731e+06	2525366663356500	0.1839	1.34328e+08
2018-05-15 16:10:00	1.92509e+06	2525421563894310	0.102399	1.34331e+08
2018-05-19 15:50:00	2.79954e+06	2526235146383800	0.148912	1.34374e+08
2018-05-20 10:50:00	3.1991e+06	2526440300165760	0.170165	1.34385e+08
2018-05-23 11:20:00	3.02047e+06	2527251954716870	0.160663	1.34428e+08
2018-05-24 16:05:00	2.32951e+06	2527528816060720	0.12391	1.34443e+08
2018-05-25 11:10:00	2.76818e+06	2527703921553990	0.147244	1.34452e+08
2018-05-28 15:40:00	1.44897e+06	2528284622886140	0.0770728	1.34483e+08
2018-06-03 15:05:00	1.01136e+06	2528919755934500	0.0537955	1.34517e+08
2018-06-06 15:35:00	1.76962e+06	2529282673962450	0.094129	1.34536e+08
2018-06-13 15:40:00	3.08528e+06	2530751524832010	0.164111	1.34614e+08
2018-06-14 10:45:00	2.97114e+06	2530959562836050	0.158039	1.34626e+08
2018-06-15 11:25:00	2.67737e+06	2531210356557510	0.142413	1.34639e+08
2018-06-15 15:30:00	2.20174e+06	2531246217985160	0.117114	1.34641e+08
2018-06-19 11:00:00	2.26686e+06	2531982196711380	0.120578	1.3468e+08
2018-06-24 11:20:00	2.12148e+06	2532932712010250	0.112845	1.3473e+08
2018-06-24 15:25:00	2.61449e+06	2532967521403800	0.139069	1.34732e+08
2018-06-25 16:05:00	2.44966e+06	2533192369533010	0.130301	1.34744e+08
2018-06-27 15:55:00	2.66208e+06	2533632489768910	0.1416	1.34768e+08
2018-06-28 10:55:00	2.33622e+06	2533803431367410	0.124267	1.34777e+08
2018-07-04 16:00:00	2.9449e+06	2535220618126380	0.156643	1.34852e+08
2018-07-08 15:35:00	2.48162e+06	2536154250176990	0.132001	1.34902e+08
2018-07-09 10:35:00	2.11613e+06	2536311493099320	0.11256	1.3491e+08
2018-07-10 11:20:00	1.59894e+06	2536476999478610	0.0850501	1.34919e+08
2018-07-11 16:05:00	2.76002e+06	2536702576000940	0.14681	1.34931e+08
2018-07-15 11:40:00	3.48882e+06	2537732698099660	0.185576	1.34986e+08
2018-07-15 15:40:00	2.94428e+06	2537779016426130	0.156611	1.34988e+08
2018-07-16 10:45:00	1.72938e+06	2537939556601550	0.0919882	1.34997e+08
2018-07-17 15:30:00	1.10864e+06	2538086424088870	0.0589702	1.35005e+08
2018-07-19 11:15:00	2.62903e+06	2538380765723840	0.139842	1.3502e+08
2018-07-19 15:15:00	2.00685e+06	2538414144035710	0.106747	1.35022e+08
2018-07-22 15:50:00	3.97345e+06	2539195469985810	0.211354	1.35064e+08
2018-07-28 11:10:00	2.9142e+06	2540922892373840	0.15501	1.35155e+08
2018-07-29 15:55:00	3.33126e+06	2541246094712400	0.177195	1.35173e+08
2018-08-03 10:30:00	2.43885e+06	2542436180254180	0.129726	1.35236e+08
2018-08-03 16:15:00	2.42972e+06	2542486570015670	0.129241	1.35239e+08
2018-08-07 15:50:00	2.2784e+06	2543296603538680	0.121192	1.35282e+08
2018-08-17 10:45:00	2.03953e+06	2545122442480060	0.108486	1.35379e+08
2018-08-21 16:00:00	2.45018e+06	2545940692942410	0.130329	1.35422e+08
2018-08-25 15:35:00	1.94252e+06	2546696457278310	0.103325	1.35463e+08
2018-08-28 16:05:00	2.54133e+06	2547281599278850	0.135177	1.35494e+08
2018-08-30 15:55:00	1.42566e+06	2547623156843460	0.0758329	1.35512e+08
2018-08-31 10:55:00	2.70454e+06	2547764409478050	0.143858	1.35519e+08
2018-09-04 16:10:00	2.09801e+06	2548639673560610	0.111596	1.35566e+08
2018-09-06 10:20:00	2.26787e+06	2548971044103440	0.120632	1.35584e+08
2018-09-10 15:35:00	1.85306e+06	2549722084387380	0.0985671	1.35624e+08
2018-09-11 10:35:00	2.38746e+06	2549867110193540	0.126993	1.35631e+08
2018-09-14 11:10:00	922574	2550299565990660	0.0490731	1.35654e+08
2018-09-14 15:10:00	1.17291e+06	2550314653505670	0.0623891	1.35655e+08
2018-09-16 10:55:00	1.15358e+06	2550497864786230	0.0613605	1.35665e+08
2018-09-23 11:00:00	1.5836e+06	2551325997698620	0.084234	1.35709e+08
2018-09-26 15:35:00	1.83601e+06	2551797391184360	0.0976602	1.35734e+08
2018-09-28 11:20:00	1.6636e+06	2552072985609270	0.0884893	1.35749e+08
2018-09-28 15:25:00	1.47107e+06	2552096025438690	0.0782485	1.3575e+08
2018-10-04 10:45:00	1.3496e+06	2552803450965650	0.0717875	1.35787e+08
2018-10-05 11:25:00	1.57885e+06	2552933474505850	0.0839816	1.35794e+08
2018-10-09 11:00:00	2.10988e+06	2553568121217330	0.112228	1.35828e+08
2018-10-09 15:05:00	1.14308e+06	2553592030467080	0.0608021	1.35829e+08
2018-10-14 11:20:00	2.15736e+06	2554282646766280	0.114753	1.35866e+08
2018-10-15 16:05:00	1.17572e+06	2554455133724920	0.0625385	1.35875e+08
2018-10-22 16:10:00	1.60316e+06	2555295885728430	0.0852746	1.3592e+08
2018-10-24 16:00:00	2.40056e+06	2555640606113820	0.127689	1.35938e+08
2018-10-25 11:00:00	1.74056e+06	2555782232218140	0.0925827	1.35946e+08
2018-10-27 10:50:00	1.76053e+06	2556083675558350	0.0936451	1.35962e+08
2018-10-28 11:30:00	1.94795e+06	2556248331800680	0.103614	1.35971e+08
2018-10-28 15:35:00	2.46235e+06	2556280747487330	0.130976	1.35972e+08
2018-10-31 16:05:00	2.33156e+06	2556906352485200	0.124019	1.36006e+08
2018-11-01 11:05:00	3.30021e+06	2557098958792270	0.175543	1.36016e+08
2018-11-02 15:55:00	2.20483e+06	2557384670042890	0.117278	1.36031e+08
2018-11-06 15:30:00	802316	2557902048793110	0.0426764	1.36059e+08
2018-11-10 11:00:00	1.65541e+06	2558306836165160	0.0880537	1.3608e+08
2018-11-15 11:20:00	1.76905e+06	2559048575131820	0.0940986	1.3612e+08
2018-11-15 15:25:00	1.54674e+06	2559072946240940	0.0822735	1.36121e+08
2018-11-16 10:25:00	1.42046e+06	2559174424403030	0.0755561	1.36126e+08
2018-11-16 16:05:00	1.35904e+06	2559202775224220	0.0722892	1.36128e+08
2018-11-19 10:55:00	1.36333e+06	2559530275549070	0.0725174	1.36145e+08
2018-11-29 11:30:00	761507	2560450434474360	0.0405057	1.36194e+08
2018-11-29 15:35:00	844516	2560462238743380	0.0449211	1.36195e+08
2018-12-01 11:20:00	984259	2560606254784360	0.0523542	1.36202e+08
2018-12-01 15:25:00	817272	2560619496037820	0.0434719	1.36203e+08
2018-12-03 11:05:00	1.93709e+06	2560835989255510	0.103037	1.36215e+08
2018-12-03 15:10:00	1.04311e+06	2560857893725240	0.0554843	1.36216e+08
2018-12-09 02:45:00	767044	2561286627718330	0.0408002	1.36239e+08
2018-12-11 16:00:00	164397	2561389319139750	0.00874453	1.36244e+08
2018-12-17 01:55:00	5.58322e+06	2562733399131400	0.29698	1.36316e+08
2018-12-22 15:40:00	738670	2564255393745680	0.0392909	1.36397e+08
2018-12-30 10:50:00	1.75583e+06	2565095792184250	0.0933955	1.36441e+08
2018-12-31 15:35:00	907146	2565233601452380	0.0482525	1.36449e+08
2019-01-02 15:25:00	868081	2565386448512890	0.0461745	1.36457e+08
2019-01-04 11:05:00	1.49548e+06	2565572224335090	0.0795468	1.36467e+08
2019-01-15 10:50:00	1.99619e+06	2567229892169260	0.10618	1.36555e+08
2019-01-16 11:30:00	2.02788e+06	2567408560870260	0.107866	1.36564e+08
2019-01-18 11:20:00	1.57931e+06	2567719140712630	0.0840061	1.36581e+08
2019-01-22 10:55:00	5.70283e+06	2568972033914200	0.303342	1.36647e+08
2019-01-23 11:35:00	7.32344e+06	2569550400437810	0.389545	1.36678e+08
2019-01-24 10:40:00	6.52167e+06	2570125665036780	0.346898	1.36709e+08
2019-01-26 10:30:00	5.63042e+06	2571171960466900	0.29949	1.36764e+08
2019-01-26 16:10:00	6.73507e+06	2571298088473860	0.358248	1.36771e+08
2019-01-27 11:15:00	6.2339e+06	2571743572642650	0.33159	1.36795e+08
2019-02-03 11:20:00	3.56383e+06	2574707875164250	0.189565	1.36953e+08
2019-02-04 16:05:00	4.35912e+06	2575117887453110	0.231868	1.36974e+08
2019-02-06 15:55:00	3.38558e+06	2575784705729340	0.180084	1.3701e+08
2019-02-07 10:55:00	2.01145e+06	2575969283956820	0.106992	1.3702e+08
2019-02-08 15:40:00	1.66467e+06	2576159522708530	0.0885461	1.3703e+08
2019-02-10 11:25:00	3.3782e+06	2576556648600160	0.179692	1.37051e+08
2019-02-11 16:10:00	1.93124e+06	2576831412186060	0.102725	1.37066e+08
2019-02-12 11:15:00	2.63263e+06	2576988181208440	0.140034	1.37074e+08
2019-02-16 10:50:00	2.68079e+06	2577902356574990	0.142595	1.37122e+08
2019-02-18 10:35:00	2.19928e+06	2578321799410650	0.116983	1.37145e+08
2019-02-19 11:20:00	2.02827e+06	2578510136903600	0.107887	1.37155e+08
2019-02-20 16:05:00	2.03751e+06	2578720540962550	0.108378	1.37166e+08
2019-02-21 11:05:00	2.47378e+06	2578874827245280	0.131584	1.37174e+08
2019-02-22 15:55:00	1.55729e+06	2579084039843680	0.0828344	1.37185e+08
2019-02-23 10:55:00	1.58003e+06	2579191336045710	0.0840441	1.37191e+08
2019-02-24 15:40:00	2.69658e+06	2579412650668780	0.143435	1.37203e+08
2019-02-25 10:40:00	2.25043e+06	2579581838434090	0.119704	1.37212e+08
2019-02-26 11:25:00	1.63958e+06	2579755138433290	0.0872118	1.37221e+08
2019-02-26 15:30:00	3.23925e+06	2579790997825240	0.1723	1.37223e+08
2019-02-27 10:30:00	1.33995e+06	2579947606230000	0.0712738	1.37231e+08
2019-02-27 16:10:00	597136	2579967364473230	0.0317625	1.37232e+08
2019-02-28 11:15:00	1.98769e+06	2580056153316270	0.105728	1.37237e+08
2019-03-01 10:20:00	2.23626e+06	2580231658700540	0.11895	1.37246e+08
2019-03-01 16:00:00	4.03688e+06	2580295644755390	0.214728	1.3725e+08
2019-03-04 10:50:00	2.66651e+06	2581102062095940	0.141835	1.37293e+08
2019-03-09 11:05:00	2.44028e+06	2582207425359680	0.129802	1.37351e+08
2019-03-10 15:55:00	4.38843e+06	2582561835015480	0.233427	1.3737e+08
2019-03-11 10:55:00	4.16125e+06	2582854233933020	0.221343	1.37386e+08
2019-03-12 11:35:00	4.595e+06	2583243011582070	0.244415	1.37407e+08
2019-03-12 15:40:00	6.18005e+06	2583322208251990	0.328726	1.37411e+08
2019-03-13 10:40:00	3.53404e+06	2583654430184400	0.187981	1.37428e+08
2019-03-14 11:25:00	5.80598e+06	2584070527960560	0.308829	1.37451e+08
2019-03-15 00:55:00	1.27233e+07	2584520789609150	0.676772	1.37475e+08
2019-03-15 10:30:00	5.04104e+07	2585609845635060	2.6814	1.37532e+08
2019-03-16 11:15:00	3.18445e+07	2589274298330690	1.69385	1.37727e+08
2019-03-16 15:15:00	2.36177e+07	2589673625513740	1.25626	1.37749e+08
2019-03-17 16:00:00	1.32277e+07	2591315085028660	0.7036	1.37836e+08
2019-03-24 16:05:00	3.77677e+06	2596459781132660	0.200892	1.3811e+08
2019-03-25 11:05:00	4.30547e+06	2596736193700460	0.229014	1.38124e+08
2019-03-27 10:55:00	4.28718e+06	2597476020815960	0.228042	1.38164e+08
2019-03-28 15:40:00	2.19145e+06	2597811289936570	0.116566	1.38181e+08
2019-04-01 15:15:00	1.8128e+06	2598500221431310	0.0964257	1.38218e+08
2019-04-07 10:35:00	3.65252e+06	2599870925648840	0.194283	1.38291e+08
2019-04-08 15:25:00	1.85786e+06	2600156914411180	0.0988222	1.38306e+08
2019-04-09 16:05:00	532426	2600263042987700	0.0283206	1.38312e+08
2019-04-11 15:55:00	3.58303e+06	2600617383698920	0.190587	1.38331e+08
2019-04-12 10:55:00	3.78002e+06	2600869199876210	0.201065	1.38344e+08
2019-04-13 15:40:00	3.7667e+06	2601259742242280	0.200356	1.38365e+08
2019-04-14 10:40:00	3.9728e+06	2601524432850770	0.211319	1.38379e+08
2019-04-15 11:25:00	2.55134e+06	2601815083226990	0.13571	1.38394e+08
2019-04-15 15:30:00	1.26703e+06	2601843148284020	0.0673954	1.38396e+08
2019-04-17 15:15:00	2.9131e+06	2602202430787410	0.154952	1.38415e+08
2019-04-18 16:00:00	2.52646e+06	2602444763122280	0.134386	1.38428e+08
2019-04-19 11:00:00	2.95165e+06	2602632114322670	0.157003	1.38438e+08
2019-04-19 15:05:00	3.21389e+06	2602677431019270	0.170952	1.3844e+08
2019-04-21 10:50:00	3.5142e+06	2603207268256570	0.186926	1.38468e+08
2019-04-22 15:35:00	3.4696e+06	2603568679947440	0.184553	1.38488e+08
2019-04-23 10:35:00	4.93622e+06	2603856159089720	0.262565	1.38503e+08
2019-04-27 15:55:00	2.83659e+06	2605273919807720	0.150882	1.38578e+08
2019-04-28 10:55:00	2.4562e+06	2605454933184540	0.130649	1.38588e+08
2019-05-01 15:30:00	2.8076e+06	2606180547793020	0.14934	1.38627e+08
2019-05-02 10:30:00	2.96444e+06	2606377951578710	0.157683	1.38637e+08
2019-05-03 15:15:00	1.38044e+06	2606602799111350	0.0734274	1.38649e+08
2019-05-05 15:05:00	2.39967e+06	2606928266429140	0.127642	1.38666e+08
2019-05-08 15:35:00	4.04022e+06	2607768672336870	0.214905	1.38711e+08
2019-05-09 10:35:00	3.4863e+06	2608026079283290	0.185441	1.38725e+08
2019-05-10 15:25:00	2.55999e+06	2608339881570890	0.13617	1.38741e+08
2019-05-13 10:10:00	2.58821e+06	2608958437613470	0.137671	1.38774e+08
2019-05-16 10:40:00	1.29525e+06	2609465229574820	0.0688964	1.38801e+08
2019-05-17 15:30:00	3.12902e+06	2609694849477120	0.166437	1.38814e+08
2019-05-18 10:30:00	4.03977e+06	2609940022218120	0.214881	1.38827e+08
2019-05-21 11:00:00	2.38163e+06	2610778014834210	0.126682	1.38871e+08
2019-05-24 15:35:00	989978	2611242791019850	0.0526584	1.38896e+08
2019-05-28 11:05:00	2.24341e+06	2611775330261060	0.11933	1.38924e+08
2019-05-28 15:10:00	1.55438e+06	2611803244044740	0.0826799	1.38926e+08
2019-05-29 15:55:00	3.2401e+06	2612016838266370	0.172346	1.38937e+08
2019-06-04 11:15:00	2.76453e+06	2613522800280110	0.14705	1.39017e+08
2019-06-11 15:25:00	2.35179e+06	2615108349000430	0.125095	1.39102e+08
2019-06-12 10:25:00	3.58229e+06	2615311294730920	0.190548	1.39112e+08
2019-06-13 11:05:00	2.03465e+06	2615560687041940	0.108226	1.39126e+08
2019-06-13 15:10:00	2.68461e+06	2615595373621320	0.142799	1.39127e+08
2019-06-14 15:55:00	1.76446e+06	2615793579837220	0.0938543	1.39138e+08
2019-06-19 10:30:00	2.8116e+06	2616737393092530	0.149553	1.39188e+08
2019-06-24 10:50:00	2.65337e+06	2617921107390980	0.141137	1.39251e+08
2019-06-25 15:35:00	1.76681e+06	2618149851679850	0.093979	1.39263e+08
[truncated: 104 more rows]

## Sheet: Tolbachik
date	VRP (Watt)	VRE(Joule)	TADR (m3/s)	Cum. Vol (m3)
2012-11-29 01:00:02	26400000000	0	244.444	0
2012-11-29 01:09:59	30700000000	1.70204e+13	284.259	157596
2012-11-29 16:20:03	27900000000	1616941008048080	258.333	1.49717e+07
2012-11-30 00:05:02	25900000000	2367412272113880	239.815	2.19205e+07
2012-12-01 00:49:58	25200000000	4643806896044390	233.333	4.29982e+07
2012-12-01 02:34:56	17300000000	4777651296096370	160.185	4.42375e+07
2012-12-02 01:39:56	12500000000	6015834144158470	115.741	5.57022e+07
2012-12-03 00:34:59	6770000000	6810754017768090	62.6852	6.30625e+07
2012-12-03 02:25:00	5890000000	6852538094515320	54.537	6.34494e+07
2012-12-04 10:55:03	7980000000	7663953067351150	73.8889	7.09625e+07
2012-12-05 00:25:03	15500000000	8234517067351150	143.519	7.62455e+07
2012-12-05 02:10:01	14100000000	8327735755387350	130.556	7.71087e+07
2012-12-05 11:34:56	8460000000	8710068196937250	78.3333	8.06488e+07
2012-12-06 10:39:56	5810000000	9302983272166980	53.7963	8.61387e+07
2012-12-07 01:59:57	6010000000	9629220945777160	55.6481	8.91595e+07
2012-12-07 11:25:00	9400000000	9890446334507350	87.037	9.15782e+07
2012-12-07 15:29:57	5420000000	9999348436974490	50.1852	9.25866e+07
2012-12-08 10:30:00	7480000000	1.04405e+16	69.2593	9.66717e+07
2012-12-10 16:00:02	8760000000	1.20045e+16	81.1111	1.11153e+08
2012-12-12 00:29:57	8300000000	1.30024e+16	76.8519	1.20393e+08
2012-12-12 10:04:56	9030000000	1.33014e+16	83.6111	1.23161e+08
2012-12-12 11:45:01	11600000000	1.33633e+16	107.407	1.23734e+08
2012-12-12 15:49:58	11000000000	1.35294e+16	101.852	1.25272e+08
2012-12-13 10:50:00	9970000000	1.42466e+16	92.3148	1.31913e+08
2012-12-14 02:04:59	9180000000	1.47723e+16	85	1.3678e+08
2012-12-14 11:30:02	4510000000	1.50043e+16	41.7593	1.38929e+08
2012-12-14 15:34:59	4190000000	1.50682e+16	38.7963	1.39521e+08
2012-12-16 11:19:58	7510000000	1.59896e+16	69.537	1.48052e+08
2012-12-16 15:25:03	12400000000	1.6136e+16	114.815	1.49407e+08
2012-12-17 00:49:58	13200000000	1.65699e+16	122.222	1.53425e+08
2012-12-17 02:34:56	9500000000	1.66413e+16	87.963	1.54087e+08
2012-12-17 10:24:57	5590000000	1.68541e+16	51.7593	1.56057e+08
2012-12-18 11:04:59	3770000000	1.72697e+16	34.9074	1.59905e+08
2012-12-19 15:55:00	6830000000	1.78199e+16	63.2407	1.64999e+08
2012-12-22 16:24:57	3950000000	1.92266e+16	36.5741	1.78024e+08
2012-12-25	7010000000	2.03232e+16	64.9074	1.88178e+08
2012-12-27 01:24:57	6200000000	2.14982e+16	57.4074	1.99058e+08
2013-01-03 11:04:59	4920000000	2.50544e+16	45.5556	2.31985e+08
2013-01-04 00:34:59	2080000000	2.52245e+16	19.2593	2.3356e+08
2013-01-04 02:25:00	2670000000	2.52402e+16	24.7222	2.33705e+08
2013-01-05 01:20:03	251000000	2.53607e+16	2.32407	2.34821e+08
2013-01-05 15:00:00	3780000000	2.54598e+16	35	2.35739e+08
2013-01-06 02:10:01	1040000000	2.55567e+16	9.62963	2.36636e+08
2013-01-06 11:34:56	4920000000	2.56577e+16	45.5556	2.37571e+08
2013-01-06 15:40:01	4680000000	2.57283e+16	43.3333	2.38225e+08
2013-01-07 10:39:56	1680000000	2.59458e+16	15.5556	2.40239e+08
2013-01-10 11:10:01	1250000000	2.63282e+16	11.5741	2.43779e+08
2013-01-10 15:14:58	1930000000	2.63515e+16	17.8704	2.43996e+08
2013-01-11 02:30:02	1200000000	2.64149e+16	11.1111	2.44583e+08
2013-01-11 10:15:01	2770000000	2.64703e+16	25.6481	2.45095e+08
2013-01-11 16:00:02	4240000000	2.65429e+16	39.2593	2.45767e+08
2013-01-12 01:35:02	3800000000	2.66816e+16	35.1852	2.47051e+08
2013-01-12 10:59:57	3340000000	2.68026e+16	30.9259	2.48172e+08
2013-01-12 15:05:02	2610000000	2.68463e+16	24.1667	2.48577e+08
2013-01-13 00:29:57	4270000000	2.69629e+16	39.537	2.49657e+08
2013-01-14 10:50:00	922000000	2.72838e+16	8.53704	2.52628e+08
2013-01-17 15:25:03	2100000000	2.77004e+16	19.4444	2.56485e+08
2013-01-20 00:34:59	4050000000	2.83332e+16	37.5	2.62344e+08
2013-01-20 15:55:00	3850000000	2.85512e+16	35.6481	2.64363e+08
2013-01-22 00:25:03	6870000000	2.91784e+16	63.6111	2.7017e+08
2013-01-24 00:09:56	1060000000	2.98599e+16	9.81481	2.76481e+08
2013-01-24 01:59:57	1150000000	2.98672e+16	10.6481	2.76548e+08
2013-01-24 11:25:00	722000000	2.9899e+16	6.68519	2.76842e+08
2013-01-24 15:29:57	841000000	2.99104e+16	7.78704	2.76948e+08
2013-01-27 16:00:02	2220000000	3.03099e+16	20.5556	2.80647e+08
2013-01-28 03:14:58	2030000000	3.0396e+16	18.7963	2.81444e+08
2013-01-31 00:14:58	2120000000	3.09114e+16	19.6296	2.86217e+08
2013-01-31 02:04:59	1730000000	3.09241e+16	16.0185	2.86334e+08
2013-01-31 11:30:02	1650000000	3.09814e+16	15.2778	2.86865e+08
2013-01-31 15:34:59	2120000000	3.10091e+16	19.6296	2.87121e+08
2013-02-01 01:00:02	2430000000	3.10862e+16	22.5	2.87835e+08
2013-02-01 10:35:02	3280000000	3.11847e+16	30.3704	2.88747e+08
2013-02-02 00:05:02	2790000000	3.13322e+16	25.8333	2.90113e+08
2013-02-02 01:55:03	3130000000	3.13518e+16	28.9815	2.90294e+08
2013-02-02 15:25:03	1080000000	3.14541e+16	10	2.91241e+08
2013-02-05 00:34:59	1170000000	3.16856e+16	10.8333	2.93385e+08
2013-02-07 00:25:03	2900000000	3.2036e+16	26.8519	2.9663e+08
2013-02-08 01:04:56	2790000000	3.22886e+16	25.8333	2.98969e+08
2013-02-08 10:39:56	3150000000	3.23911e+16	29.1667	2.99918e+08
2013-02-08 16:24:57	2280000000	3.24473e+16	21.1111	3.00438e+08
2013-02-10 10:30:00	2330000000	3.27965e+16	21.5741	3.03671e+08
2013-02-11 11:10:01	3230000000	3.30434e+16	29.9074	3.05957e+08
2013-02-11 15:14:58	3410000000	3.30922e+16	31.5741	3.06409e+08
2013-02-12 00:40:01	2670000000	3.31952e+16	24.7222	3.07363e+08
2013-02-12 02:30:02	2390000000	3.32119e+16	22.1296	3.07518e+08
2013-02-12 10:15:01	2440000000	3.32793e+16	22.5926	3.08142e+08
2013-02-12 16:00:02	2480000000	3.33302e+16	22.963	3.08613e+08
2013-02-13 10:59:57	463000000	3.34309e+16	4.28704	3.09545e+08
2013-02-13 15:05:02	529000000	3.34382e+16	4.89815	3.09613e+08
2013-02-14 00:29:57	2170000000	3.34839e+16	20.0926	3.10036e+08
2013-02-14 02:19:58	1400000000	3.34957e+16	12.963	3.10145e+08
2013-02-14 15:49:58	2750000000	3.35966e+16	25.463	3.11079e+08
2013-02-15 01:09:59	2920000000	3.36918e+16	27.037	3.11961e+08
2013-02-15 01:24:57	3100000000	3.36945e+16	28.7037	3.11986e+08
2013-02-15 10:50:00	2210000000	3.37845e+16	20.463	3.1282e+08
2013-02-18 00:05:02	1260000000	3.41671e+16	11.6667	3.16362e+08
2013-02-18 01:55:03	2410000000	3.41792e+16	22.3148	3.16474e+08
2013-02-18 11:19:58	1730000000	3.42494e+16	16.0185	3.17124e+08
2013-02-20 01:39:56	1050000000	3.44412e+16	9.72222	3.189e+08
2013-02-20 11:04:59	327000000	3.44645e+16	3.02778	3.19116e+08
2013-02-21 11:50:03	1280000000	3.45361e+16	11.8519	3.19779e+08
2013-02-22 15:00:00	2470000000	3.47195e+16	22.8704	3.21477e+08
2013-02-25 00:09:56	1780000000	3.51568e+16	16.4815	3.25526e+08
2013-02-25 11:25:00	2400000000	3.52415e+16	22.2222	3.2631e+08
2013-02-26 00:55:00	2940000000	3.53712e+16	27.2222	3.27511e+08
2013-02-26 02:45:01	2240000000	3.53883e+16	20.7407	3.2767e+08
2013-02-26 10:30:00	2450000000	3.54537e+16	22.6852	3.28275e+08
2013-02-26 16:09:59	2650000000	3.55058e+16	24.537	3.28757e+08
2013-02-27	2350000000	3.55763e+16	21.7593	3.2941e+08
2013-02-27 01:35:02	1120000000	3.55862e+16	10.3704	3.29502e+08
2013-02-27 01:50:00	2740000000	3.55879e+16	25.3704	3.29518e+08
2013-02-27 11:10:01	813000000	3.56476e+16	7.52778	3.3007e+08
2013-02-28 00:40:01	3250000000	3.57463e+16	30.0926	3.30984e+08
2013-02-28 02:30:02	2630000000	3.57657e+16	24.3519	3.31164e+08
2013-02-28 10:15:01	2510000000	3.58374e+16	23.2407	3.31828e+08
2013-02-28 16:00:02	2300000000	3.58872e+16	21.2963	3.32289e+08
2013-03-01 01:35:02	2800000000	3.59752e+16	25.9259	3.33104e+08
2013-03-01 10:59:57	2880000000	3.60714e+16	26.6667	3.33995e+08
2013-03-01 15:05:02	2190000000	3.61087e+16	20.2778	3.3434e+08
2013-03-02 00:29:57	2610000000	3.61901e+16	24.1667	3.35093e+08
2013-03-02 02:19:58	1640000000	3.62041e+16	15.1852	3.35223e+08
2013-03-02 10:04:56	1660000000	3.62501e+16	15.3704	3.35649e+08
2013-03-02 11:45:01	2290000000	3.6262e+16	21.2037	3.35759e+08
2013-03-02 15:49:58	2940000000	3.63004e+16	27.2222	3.36115e+08
2013-03-04 11:30:02	2120000000	3.66982e+16	19.6296	3.39798e+08
2013-03-04 15:34:59	1100000000	3.67218e+16	10.1852	3.40017e+08
2013-03-05 01:00:02	2690000000	3.67861e+16	24.9074	3.40612e+08
2013-03-05 02:50:03	2060000000	3.68017e+16	19.0741	3.40757e+08
2013-03-05 10:35:02	2840000000	3.68701e+16	26.2963	3.4139e+08
2013-03-05 16:20:03	1690000000	3.6917e+16	15.6481	3.41824e+08
2013-03-06 00:05:02	1810000000	3.69658e+16	16.7593	3.42276e+08
2013-03-06 01:55:03	2450000000	3.69799e+16	22.6852	3.42406e+08
2013-03-06 11:19:58	1980000000	3.70549e+16	18.3333	3.43101e+08
2013-03-06 15:25:03	2000000000	3.70842e+16	18.5185	3.43372e+08
2013-03-07 00:49:58	2590000000	3.7162e+16	23.9815	3.44092e+08
2013-03-07 10:24:57	1980000000	3.72408e+16	18.3333	3.44822e+08
2013-03-08 15:09:56	2570000000	3.74763e+16	23.7963	3.47003e+08
2013-03-09 10:09:59	1910000000	3.76295e+16	17.6852	3.48421e+08
2013-03-09 11:50:03	1830000000	3.76407e+16	16.9444	3.48525e+08
2013-03-09 15:55:00	654000000	3.7659e+16	6.05556	3.48694e+08
2013-03-11 00:25:03	1850000000	3.78055e+16	17.1296	3.50051e+08
2013-03-13 11:25:00	1340000000	3.81442e+16	12.4074	3.53187e+08
2013-03-13 15:29:57	3070000000	3.81767e+16	28.4259	3.53488e+08
2013-03-16 16:00:02	2090000000	3.885e+16	19.3519	3.59723e+08
2013-03-17 01:35:02	2330000000	3.89263e+16	21.5741	3.60429e+08
2013-03-17 10:59:57	2410000000	3.90066e+16	22.3148	3.61172e+08
2013-03-18 00:29:57	1350000000	3.9098e+16	12.5	3.62018e+08
2013-03-18 02:19:58	1630000000	3.91078e+16	15.0926	3.62109e+08
2013-03-18 11:45:01	2320000000	3.91748e+16	21.4815	3.62729e+08
2013-03-21 02:50:03	1540000000	3.96131e+16	14.2593	3.66788e+08
2013-03-23 10:24:57	2180000000	3.99853e+16	20.1852	3.70234e+08
2013-03-25 15:55:00	1960000000	4.0384e+16	18.1481	3.73925e+08
2013-03-26 01:20:03	1810000000	4.04479e+16	16.7593	3.74517e+08
2013-03-26 01:30:00	2000000000	4.0449e+16	18.5185	3.74528e+08
2013-03-27 15:40:01	1570000000	4.06943e+16	14.537	3.76799e+08
2013-03-28 10:39:56	2120000000	4.08204e+16	19.6296	3.77967e+08
2013-03-28 16:24:57	1270000000	4.08555e+16	11.7593	3.78292e+08
2013-03-31 11:15:04	1820000000	4.12273e+16	16.8519	3.81734e+08
2013-04-01 16:00:02	1090000000	4.13779e+16	10.0926	3.83128e+08
2013-04-03 11:45:01	2440000000	4.16558e+16	22.5926	3.85702e+08
2013-04-03 15:49:58	1750000000	4.16866e+16	16.2037	3.85987e+08
2013-04-04 10:50:00	2270000000	4.18241e+16	21.0185	3.8726e+08
2013-04-05 00:20:00	2420000000	4.19381e+16	22.4074	3.88316e+08
2013-04-05 02:04:59	2050000000	4.19522e+16	18.9815	3.88446e+08
2013-04-05 11:30:02	2100000000	4.20225e+16	19.4444	3.89097e+08
2013-04-05 15:34:59	2090000000	4.20533e+16	19.3519	3.89383e+08
2013-04-06 01:00:02	2170000000	4.21255e+16	20.0926	3.90051e+08
2013-04-07 11:19:58	672000000	4.23012e+16	6.22222	3.91677e+08
2013-04-07 15:25:03	2140000000	4.23218e+16	19.8148	3.91869e+08
2013-04-08 00:49:58	1950000000	4.23911e+16	18.0556	3.92511e+08
2013-04-08 10:24:57	1860000000	4.24569e+16	17.2222	3.93119e+08
2013-04-08 16:04:56	2230000000	4.24986e+16	20.6481	3.93505e+08
2013-04-09 11:04:59	1590000000	4.26292e+16	14.7222	3.94715e+08
2013-04-09 15:09:56	2060000000	4.26561e+16	19.0741	3.94963e+08
2013-04-10 15:55:00	1610000000	4.28196e+16	14.9074	3.96477e+08
2013-04-11 10:55:03	907000000	4.29056e+16	8.39815	3.97274e+08
2013-04-14 11:25:00	1670000000	4.32419e+16	15.463	4.00388e+08
2013-04-14 15:29:57	1290000000	4.32637e+16	11.9444	4.0059e+08
2013-04-16 11:15:04	2370000000	4.35519e+16	21.9444	4.03259e+08
2013-04-21 15:34:59	1830000000	4.44919e+16	16.9444	4.11962e+08
2013-04-24 10:24:57	1370000000	4.48768e+16	12.6852	4.15526e+08
2013-04-25 11:04:59	2390000000	4.50438e+16	22.1296	4.17072e+08
2013-04-26 15:55:00	1710000000	4.52566e+16	15.8333	4.19042e+08
2013-04-27 10:55:03	1540000000	4.53677e+16	14.2593	4.20072e+08
2013-04-29 10:39:56	2080000000	4.56789e+16	19.2593	4.22952e+08
2013-04-29 16:24:57	1630000000	4.57173e+16	15.0926	4.23308e+08
2013-04-30 11:25:00	1850000000	4.58363e+16	17.1296	4.2441e+08
2013-04-30 15:29:57	1990000000	4.58645e+16	18.4259	4.24671e+08
2013-05-01 10:30:00	1910000000	4.59979e+16	17.6852	4.25906e+08
2013-05-01 16:15:01	1570000000	4.60339e+16	14.537	4.2624e+08
2013-05-12 15:55:00	2470000000	4.79513e+16	22.8704	4.43993e+08
2013-05-13 15:00:00	1560000000	4.81187e+16	14.4444	4.45544e+08
2013-05-16 11:25:00	1490000000	4.84943e+16	13.7963	4.49022e+08
2013-05-21 15:49:58	2260000000	4.93341e+16	20.9259	4.56798e+08
2013-05-22 14:54:57	1660000000	4.9497e+16	15.3704	4.58306e+08
2013-05-23 11:30:02	1720000000	4.96223e+16	15.9259	4.59465e+08
2013-05-25 15:25:03	1720000000	4.99437e+16	15.9259	4.62442e+08
2013-06-02 16:15:01	2050000000	5.12523e+16	18.9815	4.74558e+08
2013-06-14 15:00:00	1430000000	5.30485e+16	13.2407	4.9119e+08
2013-07-02 10:39:56	1620000000	5.53964e+16	15	5.12929e+08
2013-07-12 01:55:00	1.3446e+09	5.66304e+16	12.45	5.24355e+08
2013-07-19 00:10:00	1.49683e+09	5.74807e+16	13.8596	5.32229e+08
2013-07-19 15:29:57	960000000	5.75485e+16	8.88889	5.32856e+08
2013-07-19 15:30:00	9.59617e+08	5.75485e+16	8.88534	5.32856e+08
2013-07-24 02:20:00	1.32196e+09	5.79872e+16	12.2403	5.36919e+08
2013-08-01 15:00:00	1.32094e+09	5.89609e+16	12.2309	5.45934e+08
2013-08-04 11:25:00	843000000	5.92274e+16	7.80556	5.48402e+08
2013-08-06	1.26448e+09	5.93662e+16	11.7081	5.49687e+08
2013-08-06 01:50:00	1.18267e+09	5.93742e+16	10.9507	5.49761e+08
2013-08-12 16:20:03	631000000	5.98917e+16	5.84259	5.54553e+08
2013-08-14 16:04:56	732000000	6.00088e+16	6.77778	5.55637e+08
2013-08-21 10:30:00	950000000	6.05006e+16	8.7963	5.6019e+08
2013-08-22 11:15:04	717000000	6.05748e+16	6.63889	5.60878e+08
2013-08-22 15:14:58	510000000	6.05837e+16	4.72222	5.6096e+08
2013-08-26 14:50:00	5.85337e+06	6.06724e+16	0.0541979	5.61782e+08
2013-09-01 15:55:00	1.00532e+07	6.06766e+16	0.0930848	5.6182e+08
2013-09-05 15:29:57	7670000	6.06796e+16	0.0710185	5.61848e+08
2013-09-11 10:50:00	2210000	6.06821e+16	0.020463	5.61871e+08
2013-09-27 10:50:00	1400000	6.06846e+16	0.012963	5.61894e+08
